# Supplementary material for: An Evolutionary Perspective on the Origin, Conservation and Binding Partner Acquisition of Tankyrases
Source: Biomolecules. 2022 Nov 15;12(11):1688. doi: 10.3390/biom12111688 (PMC9688111; doi:10.3390/biom12111688)
Supplement: Supplementary file 1 [file biomolecules-12-01688-s001.zip]

Archive with 42 entries (39 files):
- biomolecules-1913719-supplementary-11.17 -done/
- biomolecules-1913719-supplementary-11.17 -done/Data_1.pdf
- biomolecules-1913719-supplementary-11.17 -done/Data_2/
- biomolecules-1913719-supplementary-11.17 -done/Data_2/CytochromeC.pdf
- biomolecules-1913719-supplementary-11.17 -done/Data_2/PARP1.pdf
- biomolecules-1913719-supplementary-11.17 -done/Data_2/PARP12.pdf
- biomolecules-1913719-supplementary-11.17 -done/Data_2/PARP16.pdf
- biomolecules-1913719-supplementary-11.17 -done/Data_2/PARP3.pdf
- biomolecules-1913719-supplementary-11.17 -done/Data_2/PARP4.pdf
- biomolecules-1913719-supplementary-11.17 -done/Data_2/PARP6.pdf
- biomolecules-1913719-supplementary-11.17 -done/Data_2/PARP9.pdf
- biomolecules-1913719-supplementary-11.17 -done/Data_2/Seryl-tRNA-synthetase.pdf
- biomolecules-1913719-supplementary-11.17 -done/Data_2/TNKS1.pdf
- biomolecules-1913719-supplementary-11.17 -done/Data_2/TNKS2.pdf
- biomolecules-1913719-supplementary-11.17 -done/Data_3.txt
- biomolecules-1913719-supplementary-11.17 -done/Data_4.xlsx
- biomolecules-1913719-supplementary-11.17 -done/Data_5.pdf
- biomolecules-1913719-supplementary-11.17 -done/Data_6.xlsx
- biomolecules-1913719-supplementary-11.17 -done/Data_7/
- biomolecules-1913719-supplementary-11.17 -done/Data_7/AMOT.pdf
- biomolecules-1913719-supplementary-11.17 -done/Data_7/Arpin.pdf
- biomolecules-1913719-supplementary-11.17 -done/Data_7/ATG9A.pdf
- biomolecules-1913719-supplementary-11.17 -done/Data_7/Axin1.pdf
- biomolecules-1913719-supplementary-11.17 -done/Data_7/CASC3.pdf
- biomolecules-1913719-supplementary-11.17 -done/Data_7/GMD.pdf
- biomolecules-1913719-supplementary-11.17 -done/Data_7/Golgin-45.pdf
- biomolecules-1913719-supplementary-11.17 -done/Data_7/IRAP.pdf
- biomolecules-1913719-supplementary-11.17 -done/Data_7/Mcl-1.pdf
- biomolecules-1913719-supplementary-11.17 -done/Data_7/MERIT40.pdf
- biomolecules-1913719-supplementary-11.17 -done/Data_7/NKD2.pdf
- biomolecules-1913719-supplementary-11.17 -done/Data_7/Notch2.pdf
- biomolecules-1913719-supplementary-11.17 -done/Data_7/NuMA.pdf
- biomolecules-1913719-supplementary-11.17 -done/Data_7/PEX14.pdf
- biomolecules-1913719-supplementary-11.17 -done/Data_7/RNF146.pdf
- biomolecules-1913719-supplementary-11.17 -done/Data_7/SH3BP2.pdf
- biomolecules-1913719-supplementary-11.17 -done/Data_7/SH3BP5.pdf
- biomolecules-1913719-supplementary-11.17 -done/Data_7/Sox9.pdf
- biomolecules-1913719-supplementary-11.17 -done/Data_7/Striatin.pdf
- biomolecules-1913719-supplementary-11.17 -done/Data_7/TAB182.pdf
- biomolecules-1913719-supplementary-11.17 -done/Data_7/TRF1.pdf
- biomolecules-1913719-supplementary-11.17 -done/Data_7/USP25.pdf
- biomolecules-1913719-supplementary-11.17 -done/Supplementary-proofed.pdf
