# Supplementary material for: An Evolutionary Perspective on the Origin, Conservation and Binding Partner Acquisition of Tankyrases
Source: Biomolecules. 2022 Nov 15;12(11):1688. doi: 10.3390/biom12111688 (PMC9688111; doi:10.3390/biom12111688)
Supplement: Supplementary file 1 [file biomolecules-12-01688-s001.zip › biomolecules-1913719-supplementary-11.17 -done/Data_4.xlsx]

## Sheet: msa_aa_variety_percentage
The table details the residue variety in % for each position in the query sequence.
Each column shows the % for that amino-acid, found in position ('pos') in the MSA.
In case there are residues which are not a standard amino-acid in the MSA, they are represented under column 'OTHER'
pos	A	C	D	E	F	G	H	I	K	L	M	N	P	Q	R	S	T	V	W	Y	OTHER	MAX AA	ConSurf Grade
1											33.333				33.333		33.333					MRT 33.333	1*
2	5.556			5.556							5.556		66.667			11.111	5.556					P 66.667	1
3	5.556					11.111						5.556				16.667	55.556	5.556				T 55.556	1
4	3.279		3.279			22.951	1.639					11.475			4.918	31.148	21.311					S 31.148	1
5	1.639					1.639	1.639		1.639	1.639		1.639			44.262	29.508	16.393					R 44.262	2*
6	1.786	1.786					1.786		1.786		1.786			3.571	51.786	33.929	1.786					R 51.786	2
7	19.643	1.786				7.143		1.786		3.571		5.357	1.786		1.786	48.214	8.929					S 48.214	1
8	19.672			1.639		42.623			1.639			4.918	1.639			24.59	3.279					G 42.623	1
9	34.694	2.041		2.041		6.122							4.082	2.041		40.816	8.163					S 40.816	1
10	17.808		1.37	2.74		23.288						2.74	2.74		1.37	32.877	13.699	1.37				S 32.877	1
11	13.559			1.695		1.695				6.78			49.153		1.695	22.034		3.39				P 49.153	1
12	11.94		23.881	1.493		4.478		2.985		1.493	1.493	1.493	16.418	1.493	1.493	13.433	5.97	11.94				D 23.881	1
13	23.81	7.143	2.381							7.143	7.143			2.381		47.619	2.381					S 47.619	1
14	24.194				3.226	27.419				22.581	1.613		1.613		1.613	8.065	4.839	3.226		1.613		G 27.419	1
15	17.5		7.5	7.5		5								2.5	2.5	52.5	5					S 52.500	1
16	21.739					52.174									4.348			21.739				G 52.174	1
17	15.625		3.125				3.125			3.125		21.875	15.625		6.25	25		6.25				S 25.000	1
18	13.333		10	6.667				3.333					46.667	3.333	6.667	3.333	3.333	3.333				P 46.667	1
19	18.182			3.03		54.545							6.061			18.182						G 54.545	1
20	14.286	1.786	1.786			5.357					1.786	1.786	23.214		1.786	44.643	1.786	1.786				S 44.643	1
21	23.158	1.053	1.053	3.158	2.105	16.842	4.211	6.316		1.053	1.053	1.053	10.526			6.316	10.526	9.474	1.053	1.053		A 23.158	1
22	6	1	2	2		22	3				1	15	2	3		35	5	2		1		S 35.000	1
23	1.98		31.683	15.842	0.99	40.594						0.99	2.97	1.98		1.98		0.99				G 40.594	2
24	44.231		0.962	1.923		4.808		0.962		1.923			34.615		0.962	3.846	4.808	0.962				A 44.231	1
25	11.429	0.952	0.952		37.143	7.619	2.857			25.714		4.762	1.905		0.952	3.81	0.952		0.952			F 37.143	1
26	0.952			0.952					4.762					0.952	92.381							R 92.381	7
27			2.857	93.333					0.952						2.857							E 93.333	6
28				0.943				1.887	0.943	95.283	0.943											L 95.283	7
29					88.679	0.943				10.377												F 88.679	8
30			2.83	94.34						0.943							1.887					E 94.340	8
31	96.226				0.943	0.943									0.943	0.943						A 96.226	8
32		100																				C 100.000	9
33				0.943					19.811				0.943		78.302							R 78.302	7
34	0.943	0.943	1.887					0.943		0.943		68.868				8.491	15.094	1.887				N 68.868	4
35				0.943		99.057																G 99.057	9
36	0.943		95.283	2.83						0.943												D 95.283	8
37	6.604							6.604		27.358					0.943			58.491				V 58.491	2
38	14.151		1.887	18.868		0.943		3.774		0.943		5.66	1.887		0.943	39.623	6.604	4.717				S 39.623	1
39						0.943			13.208		0.943				83.962		0.943					R 83.962	5
40								0.943		1.887								97.17				V 97.170	9
41									77.358			0.943		0.943	19.811	0.943						K 77.358	4*
42	1.887					0.943			56.604			1.887			37.736					0.943		K 56.604	3
43				0.943				1.887		96.226				0.943								L 96.226	7
44								15.238		7.619						0.952		75.238	0.952			V 75.238	4
45		1.905	40	0.952		0.952				0.952	0.952	13.333		1.905	3.81	7.619	27.619					D 40.000	1
46	31.429				0.952	0.952	0.952					2.857	27.619	1.905	1.905	21.905	9.524					A 31.429	1
47	12.264		4.717	15.094		3.774	1.887		7.547	1.887	0.943			17.925		7.547	2.83	22.642	0.943			V 22.642	1
48			1.887						3.774			72.642				2.83	18.868					N 72.642	6
49	1.887				0.943			0.943		0.943							0.943	94.34				V 94.340	8
50										0.943		98.113				0.943						N 98.113	9
51	71.698	1.887		0.943		1.887		2.83		0.943	0.943					16.981	0.943	0.943				A 71.698	5
52							0.943		43.396				0.943	0.943	53.774							R 53.774	7
53			97.196			0.935				0.935	0.935											D 97.196	8
54	0.943							0.943		2.83	40.566					1.887	52.83					T 52.830	7
55	83.962			1.887			0.943	0.943		1.887			0.943			3.774	2.83	2.83				A 83.962	4
56						97.196									1.869	0.935						G 97.196	8
57	0.935		0.935							0.935					97.196							R 97.196	8
58			0.935						93.458	0.935					3.738		0.935					K 93.458	7
59		0.935											0.935	0.935		97.196						S 97.196	9
60					0.935					1.869						12.15	85.047					T 85.047	6
61	0.935									0.935			97.196					0.935				P 97.196	8
62										98.131			0.935			0.935						L 98.131	8
63							96.296			0.926	0.926					0.926			0.926			H 96.296	8
64					96.296		0.926	0.926		0.926								0.926				F 96.296	7
65	93.519		0.926		0.926			0.926		0.926						2.778						A 93.519	8
66	92.661							0.917			0.917		1.835			2.752	0.917					A 92.661	7
67	0.926	1.852				97.222																G 97.222	8
68				0.917	80.734															18.349		F 80.734	8
69			0.917			98.165				0.917												G 98.165	8
70									0.917	0.917					98.165							R 98.165	9
71						0.926			68.519				0.926		29.63							K 68.519	4
72			82.407	16.667											0.926							D 82.407	4
73								5.607		0.935								93.458				V 93.458	8
74											0.926							99.074				V 99.074	9
75			16.667	77.778			0.926		0.926					0.926		1.852	0.926					E 77.778	6
76	0.926				17.593		52.778	4.63		1.852										22.222		H 52.778	1
77					0.926					99.074												L 99.074	9
78								7.339		90.826				0.917		0.917						L 90.826	6
79	8.257		0.917	5.505		0.917			0.917	3.67		1.835		65.138	1.835	11.009						Q 65.138	1
80	12.844	2.752			0.917	2.752	4.587		0.917	4.587	6.422	11.927		0.917	1.835	13.761	33.945	1.835				T 33.945	1
81	0.917					94.495		0.917	1.835			1.835										G 94.495	6
82	95.413					0.917				0.917		0.917				1.835						A 95.413	8
83	5.505		6.422				0.917					68.807	0.917			15.596	0.917	0.917				N 68.807	5
84					0.917			12.844		4.587							0.917	80.734				V 80.734	8
85			1.835	1.835		1.835	70.642			0.917				20.183		2.752						H 70.642	5
86	90.909			0.909	0.909						0.909					4.545		1.818				A 90.909	7
87		5.455	0.909	1.818					1.818		0.909			2.727	85.455		0.909					R 85.455	5
88			98.182			0.909							0.909									D 98.182	9
89			89.091	9.091											0.909	0.909						D 89.091	6
90						99.091										0.909						G 99.091	9
91						99.091			0.909													G 99.091	9
92								0.909		98.182						0.909						L 98.182	8
93	0.909						12.727	73.636				0.909	0.909	6.364				4.545				I 73.636	6
94	1.818	0.909											87.273			9.091		0.909				P 87.273	7
95	0.909	0.909								98.182												L 98.182	8
96	1.818						97.273							0.909								H 97.273	8
97						0.917						98.165				0.917						N 98.165	9
98	96.33	0.917														2.752						A 96.330	8
99	0.917	95.413		0.917		0.917										1.835						C 95.413	7
100						0.917			0.917							98.165						S 98.165	9
101	0.917				98.165	0.917																F 98.165	8
102	0.917					99.083																G 99.083	9
103	0.917						98.165						0.917									H 98.165	9
104	80.734	1.835				0.917										12.844		2.752		0.917		A 80.734	6
105	1.835		18.349	78.899											0.917							E 78.899	7
106	0.926																	99.074				V 99.074	9
107													0.935				2.804	96.262				V 96.262	9
108	0.935			0.935		1.869			1.869	0.935		12.15		7.477	21.495	49.533	2.804					S 49.533	1
109	4.63						0.926	1.852		87.963	0.926					2.778		0.926				L 87.963	4
110										98.165					0.917			0.917				L 98.165	8
111					0.917			3.67		94.495										0.917		L 94.495	7
112	3.67	41.284	0.917	11.009		1.835	5.505		6.422	0.917		1.835		1.835	18.349	1.835	2.752	0.917		0.917		C 41.284	1
113	20.183					0.917	31.193					3.67		39.45	0.917	2.752	0.917					Q 39.450	3
114	0.917					94.495	1.835							1.835	0.917							G 94.495	5
115	96.296	0.926			0.926											0.926	0.926					A 96.296	8
116	1.852		76.852	1.852		0.926						11.111	2.778			3.704			0.926			D 76.852	5
117	13.889												80.556			2.778		2.778				P 80.556	3
118	4.63											93.519					0.926	0.926				N 93.519	9
119	76.852													0.926		9.259	12.963					A 76.852	8
120	0.926								2.778	0.926				0.926	89.815		2.778	1.852				R 89.815	6
121			99.065												0.935							D 99.065	9
122							1.852		0.926			94.444				2.778						N 94.444	8
123																		0.935	99.065			W 99.065	8
124						6.542	1.869		1.869			88.785				0.935						N 88.785	8
125					6.542						0.935									92.523		Y 92.523	5
126																3.774	96.226					T 96.226	9
127													100									P 100.000	9
128						0.935				99.065												L 99.065	9
129	0.943						97.17				1.887											H 97.170	9
130				99.065		0.935																E 99.065	9
131	97.248													0.917		0.917		0.917				A 97.248	9
132	93.578					0.917										2.752	1.835	0.917				A 93.578	7
133	4.587				0.917	0.917		83.486		1.835				1.835		5.505		0.917				I 83.486	6
134				0.917		0.917			97.248									0.917				K 97.248	8
135	2.752					93.578										1.835		0.917		0.917		G 93.578	7
136					0.917	0.917			97.248	0.917												K 97.248	8
137	0.901				1.802	0.901		72.973		3.604	0.901	0.901					2.703	15.315				I 72.973	2
138	0.901		92.793	2.703	0.901					0.901	0.901							0.901				D 92.793	7
139				0.901						2.703						0.901		95.495				V 95.495	8
140	0.893	96.429		0.893	0.893															0.893		C 96.429	7
141	1.802					0.901		90.09		2.703						0.901		3.604				I 90.090	6
142	21.359							0.971									1.942	75.728				V 75.728	7
143										100												L 100.000	9
144								0.971		99.029												L 99.029	9
145														100								Q 100.000	9
146							92.233					4.854				2.913						H 92.233	8
147			0.971		1.942	94.175									0.971	1.942						G 94.175	6
148	99.029					0.971																A 99.029	9
149			77.885	16.346			0.962					3.846		0.962								D 77.885	6
150	2.885						0.962	0.962		1.923			90.385			1.923		0.962				P 90.385	4
151	4.808					1.923	1.923	0.962		3.846	0.962	57.692		1.923		8.654	17.308					N 57.692	1
152								95.192		2.885								1.923				I 95.192	8
153									1.923	1.923			0.962	0.962	93.269		0.962					R 93.269	7
154												100										N 100.000	9
155	5.769									1.923						5.769	86.538					T 86.538	7
156			80.769	18.269				0.962														D 80.769	8
157						92.308						2.885		1.923	0.962	1.923						G 92.308	7
158									74.038					0.962	25							K 74.038	9
159	0.962	0.962						2.885			0.962					39.423	54.808					T 54.808	7
160	82.692												17.308									A 82.692	6
161					2.885			4.808		90.385					0.962			0.962				L 90.385	5
162			88.571	9.524		0.952								0.952								D 88.571	7
163	0.952							0.952		93.333								4.762				L 93.333	5
164	95.238												0.952			3.81						A 95.238	8
165			73.333	22.857			0.952		0.952			0.952					0.952					D 73.333	3
166	9.524		0.952	0.952	0.952	0.952	0.952	0.952		4.762			60.952	1.905	0.952	11.429	4.762					P 60.952	1
167	14.286	1.905			0.952		0.952	0.952				1.905		0.952		70.476	4.762	0.952		1.905		S 70.476	2
168	67.619					0.952										1.905	27.619	1.905				A 67.619	5
169									79.048			0.952			20							K 79.048	7
170	60.952	0.952		1.905				0.952		0.952		0.952	16.19			6.667	7.619	2.857				A 60.952	1
171					0.952											0.952		98.095				V 98.095	9
172										99.048				0.952								L 99.048	9
173	0.952				0.952					0.952					0.952	2.857	93.333					T 93.333	8
174			0.885			98.23												0.885				G 98.230	8
175			9.735	85.841			0.885		0.885	0.885				0.885			0.885					E 85.841	4
176					3.54					0.885										95.575		Y 95.575	7
177	0.893	3.571				0.893			69.643		0.893				24.107							K 69.643	4
178	4.425				0.885				92.035					0.885				1.77				K 92.035	7
179	4.425		85.841	7.08	0.885					0.885		0.885										D 85.841	6
180			3.571	95.536												0.893						E 95.536	8
181									0.893	92.857				0.893				5.357				L 92.857	7
182										99.107			0.893									L 99.107	9
183			1.786	97.321		0.893																E 97.321	8
184	69.912	0.885		0.885		1.77										23.009	3.54					A 69.912	6
185	94.69				0.885	0.885										2.655		0.885				A 94.690	8
186						0.885			0.885				0.885		97.345							R 97.345	8
187	4.425	0.885				4.425		0.885				4.425				83.186	0.885	0.885				S 83.186	5
188						99.115				0.885												G 99.115	9
189	7.08	1.77	1.77									84.071		1.77		2.655				0.885		N 84.071	5
190			5.357	94.643																		E 94.643	8
191	0.893		9.821	85.714										1.786		1.786						E 85.714	4
192									75.893	1.786				2.679	18.75			0.893				K 75.893	5
193										86.607	12.5							0.893				L 86.607	5
194	4.464							0.893		17.857	75.893						0.893					M 75.893	6
195	63.393	0.893	0.893	2.679								0.893		7.143		22.321	0.893	0.893				A 63.393	3
196								0.893		99.107												L 99.107	9
197								1.786		96.429								1.786				L 96.429	7
198												8.036					91.964					T 91.964	9
199					0.885								94.69		0.885	2.655	0.885					P 94.690	6
200	0.885							0.885		96.46							0.885		0.885			L 96.460	7
201										0.885		98.23				0.885						N 98.230	9
202										0.893								99.107				V 99.107	9
203												100										N 100.000	9
204		91.892						1.802								1.802		4.505				C 91.892	7
205							98.198							1.802								H 98.198	9
206	99.107							0.893														A 99.107	9
207	0.893	0.893	0.893			1.786	0.893					0.893				93.75						S 93.750	8
208			99.107				0.893															D 99.107	9
209						100																G 100.000	9
210			0.893												99.107							R 99.107	9
211									82.143					0.893	16.964							K 82.143	7
212																100						S 100.000	9
213																1.786	98.214					T 98.214	9
214	1.786									1.786			96.429									P 96.429	8
215										100												L 100.000	9
216							100															H 100.000	9
217										100												L 100.000	9
218	99.107	0.893																				A 99.107	9
219	93.75															5.357	0.893					A 93.750	8
220						100																G 100.000	9
221																				100		Y 100.000	9
222												100										N 100.000	9
223															100							R 100.000	9
224	6.25							3.571		1.786		1.786				5.357	9.821	71.429				V 71.429	5
225	0.893			0.893		2.679			23.214	0.893		2.679		3.571	64.286	0.893						R 64.286	3
226	4.464							73.214									9.821	12.5				I 73.214	7
227	0.893	0.893																98.214				V 98.214	9
228	1.786			2.679					4.464			2.679		83.929	4.464							Q 83.929	5
229	0.885							13.274		84.071	1.77											L 84.071	5
230								0.885		99.115												L 99.115	9
231										99.115								0.885				L 99.115	9
232	1.77		0.885	2.655					4.425					88.496		0.885	0.885					Q 88.496	5
233					0.885		70.796					10.619		4.425	7.965					5.31		H 70.796	4
234					1.77	96.46									1.77							G 96.460	8
235	99.115															0.885						A 99.115	9
236			98.23									1.77										D 98.230	9
237		1.77																98.23				V 98.230	9
238							98.23			0.885				0.885								H 98.230	9
239	97.345	0.885																1.77				A 97.345	9
240									96.46					3.54								K 96.460	9
241			100																			D 100.000	9
242									100													K 100.000	9
243						100																G 100.000	9
244			23.009			76.991																G 76.991	9
245										100												L 100.000	9
246																		100				V 100.000	9
247													100									P 100.000	9
248										100												L 100.000	9
249							100															H 100.000	9
250												100										N 100.000	9
251	98.23															1.77						A 98.230	9
252	1.77	96.46														1.77						C 96.460	8
253																100						S 100.000	9
254																				100		Y 100.000	9
255						100																G 100.000	9
256							100															H 100.000	9
257					30.088					1.77										68.142		Y 68.142	1
258			2.655	97.345																		E 97.345	8
259																		100				V 100.000	9
260	3.54	1.77						0.885									93.805					T 93.805	8
261			2.655	95.575					1.77													E 95.575	8
262	6.195							1.77		83.186	7.965					0.885						L 83.186	5
263										100												L 100.000	9
264								15.929		53.982								30.088				L 53.982	4
265				0.885					94.69					0.885	3.54							K 94.690	8
266	10.619						86.726								0.885					1.77		H 86.726	6
267						100																G 100.000	9
268	98.23					1.77																A 98.230	9
269	6.195	61.947	4.425				0.885					14.159		0.885		10.619				0.885		C 61.947	5
270								1.77										98.23				V 98.230	9
271												98.23				1.77						N 98.230	9
272	97.345			0.885		0.885												0.885				A 97.345	9
273										0.885	73.451	4.425				7.08	11.504	2.655				M 73.451	5
274			100																			D 100.000	9
275										99.115	0.885											L 99.115	9
276																			100			W 100.000	9
277	14.159													84.071	0.885		0.885					Q 84.071	8
278					99.115															0.885		F 99.115	9
279																1.77	98.23					T 98.230	9
280													100									P 100.000	9
281								0.885		99.115												L 99.115	9
282							99.115							0.885								H 99.115	9
283				100																		E 100.000	9
284	97.345					2.655																A 97.345	9
285	99.115																	0.885				A 99.115	9
286	0.885															98.23		0.885				S 98.230	9
287									100													K 100.000	9
288	7.08					2.655					3.54	68.142				18.584						N 68.142	6
289															100							R 100.000	9
290	8.85							4.425		8.85	1.77					0.885	1.77	73.451				V 73.451	3
291			1.77	98.23																		E 98.230	9
292																		100				V 100.000	9
293		100																				C 100.000	9
294	0.885							0.885								96.46	1.77					S 96.460	8
295		1.77								98.23												L 98.230	9
296								0.885		98.23	0.885											L 98.230	8
297								0.885		99.115												L 99.115	9
298	7.965	0.885				0.885										89.381	0.885					S 89.381	7
299				15.044			58.407					1.77		1.77	0.885					22.124		H 58.407	5
300						98.23			0.885			0.885										G 98.230	8
301	96.46					3.54																A 96.460	9
302			98.23									1.77										D 98.230	9
303	1.77												98.23									P 98.230	8
304	1.77					0.885	0.885					2.655				1.77	88.496			3.54		T 88.496	6
305					7.965			0.885		75.221	3.54			6.195		0.885	1.77	3.54				L 75.221	4*
306	1.77			0.885					0.885	64.602			1.77	1.77				28.319				L 64.602	4*
307												100										N 100.000	9
308		98.23														1.77						C 98.230	9
309							97.345					1.77								0.885		H 97.345	9
310			0.885			37.168						23.009				38.938						S 38.938	5
311									100													K 100.000	9
312																91.15	8.85					S 91.150	8
313	79.646							0.885					1.77			13.274	4.425					A 79.646	8
314					0.893			49.107		7.143	0.893	0.893						41.071				I 49.107	5
315	0.893		96.429	1.786								0.893										D 96.429	8
316	4.464							2.679		31.25	36.607					1.786		23.214				M 36.607	3
317	99.107																0.893					A 99.107	9
318	1.786					0.893	0.893						93.75			2.679						P 93.750	6
319												1.786				8.929	88.393	0.893				T 88.393	6
320	4.464			0.893					1.786	7.143	0.893		54.464	0.893	20.536	2.679	3.571	2.679				P 54.464	1
321			1.786	72.321						5.357				19.643		0.893						E 72.321	7
322					0.893					99.107												L 99.107	9
323							0.893		56.25					25	16.964						0.892857	K 56.250	5
324			8.036	88.393			0.893		0.893					0.893							0.892857	E 88.393	4
325							0.893		8.929	1.786	0.893			1.786	84.821						0.892857	R 84.821	5
326								8.036		90.179	0.893							0.893				L 90.179	5
327	41.964		0.893			0.893		0.893		4.464			0.893	2.679		3.571	41.964	1.786				AT 41.964	1
328		0.893	0.893		4.464				0.893	0.893						1.786		0.893		89.286		Y 89.286	3
329				99.107									0.893									E 99.107	9
330					73.874		0.901									0.901				24.324		F 73.874	5
331	0.901			0.901					78.378			0.901		0.901	18.018							K 78.378	4
332						100																G 100.000	9
333							94.595					1.802								3.604		H 94.595	8
334	6.306	18.018								0.901		0.901		1.802		67.568	2.703			1.802		S 67.568	3
335					0.901			1.802		93.694								2.703		0.901		L 93.694	6
336										100												L 100.000	9
337	0.901		14.414	17.117			0.901		0.901	0.901		0.901		62.162	0.901		0.901					Q 62.162	3
338	95.536					3.571										0.893						A 95.536	8
339	70.536	20.536						3.571								2.679	1.786	0.893				A 70.536	3
340				0.893			1.786		5.357	1.786				0.893	88.393		0.893					R 88.393	6
341			3.571	63.393		0.893	0.893		1.786	6.25		0.893		20.536		1.786						E 63.393	3
342	77.679	2.679				8.929										8.036	1.786	0.893				A 77.679	4
343			92.857	6.25		0.893																D 92.857	8
344	2.679				0.893			7.143		25	24.107	0.893	13.393			1.786	0.893	23.214				L 25.000	1
345	59.821				1.786			2.679		0.893		0.893	1.786	1.786		4.464	21.429	4.464				A 59.821	1
346		0.893					0.893		58.036	0.893				1.786	37.5							K 58.036	4
347	16.071				3.571			13.393		15.179								51.786				V 51.786	1
348									99.107						0.893							K 99.107	9
349									94.643						4.464		0.893					K 94.643	7
350	0.893				4.464		24.107	1.786		5.357		1.786		2.679		8.036	33.036	0.893		16.964		T 33.036	1
351								2.804		96.262								0.935				L 96.262	8
352	42.857	2.679				0.893							2.679	0.893		34.821	15.179					A 42.857	2
353	5.357			0.893		0.893		0.893		58.036	0.893	0.893	9.821	5.357		8.929	4.464	3.571				L 58.036	1
354	0.893		14.286	80.357										1.786		0.893	1.786					E 80.357	1
355								44.643		8.036	5.357	0.893				2.679	20.536	17.857				I 44.643	1
356	4.464							52.679		2.679								40.179				I 52.679	4
357	0.893					2.679	0.893		0.893	1.786		82.143				10.714						N 82.143	6
358					100																	F 100.000	9
359	0.893	0.893							81.25				0.893	5.357	5.357	0.893		4.464				K 81.250	2
360							84.821					1.786		13.393								H 84.821	9
361					0.893		0.893			2.679			92.857				0.893	1.786				P 92.857	7
362	0.893				6.25	2.679	20.536		1.786	4.464				45.536		0.893				16.964		Q 45.536	1
363	0.893											1.786				23.214	73.214	0.893				T 73.214	6
364	1.786		0.893	0.893		22.321	58.929			3.571		4.464		5.357		1.786						H 58.929	1
365			33.036	63.393					0.893			1.786		0.893								E 63.393	6
366												1.786			4.464	12.5	81.25					T 81.250	7
367	74.107									0.893			24.107					0.893				A 74.107	6
368										98.214	0.893							0.893				L 98.214	8
369					0.893		99.107															H 99.107	9
370	4.464	83.929			0.893			1.786	1.786	1.786								3.571		1.786		C 83.929	1
371	79.464	0.893				0.893				1.786						6.25	1.786	8.929				A 79.464	5
372	26.786	2.679					0.893	0.893								8.929		59.821				V 59.821	4
373	68.75			0.893		1.786				4.464	0.893	0.893		1.786		15.179	2.679	2.679				A 68.750	1
374	6.25	4.464				0.893				1.786						86.607						S 86.607	6
375	1.802					1.802			0.901	14.414			61.261	1.802		5.405	2.703	9.009		0.901		P 61.261	1
376	0.893		0.893		6.25	0.893	44.643							0.893	0.893	5.357				39.286		H 44.643	1
377	5.357		0.893			1.786			0.893				86.607			2.679	0.893	0.893				P 86.607	2
378	1.786						0.893		93.75			1.786			1.786							K 93.750	7
379		1.786	0.893						0.893						95.536				0.893			R 95.536	8
380			0.893	0.893					89.286	1.786				0.893	5.357		0.893					K 89.286	4
381	2.679				0.893	0.893	0.893							91.071	0.893	1.786	0.893					Q 91.071	5
382								18.919		1.802	1.802							77.477				V 77.477	4
383	3.604	22.523						9.009		2.703	4.505					0.901	46.847	9.91				T 46.847	2
384			4.505	94.595					0.901													E 94.595	7
385	6.306				0.901			6.306		70.27	5.405					1.802	6.306	2.703				L 70.270	1
386								0.901		98.198								0.901				L 98.198	8
387					0.901			25.225		69.369							0.901	3.604				L 69.369	4
388	0.901								4.505						93.694	0.901						R 93.694	7
389	0.901								90.991			0.901			6.306			0.901				K 90.991	5
390						90.09						8.108				0.901		0.901				G 90.090	6
391	90.991	0.901				0.901		0.901					0.901			0.901		4.505				A 90.991	6
392	3.571		2.679			2.679	2.679			5.357		71.429	0.893	0.893	3.571	5.357	0.893					N 71.429	1
393	0.893							19.643		18.75	4.464		1.786					54.464				V 54.464	1
394	0.893		2.679				5.357					89.286				1.786						N 89.286	7
395			13.514	81.982	0.901			1.802	0.901	0.901												E 81.982	3
396		0.901				0.901			92.793	0.901			0.901	0.901	2.703							K 92.793	6
397												76.577					23.423					N 76.577	8
398	0.901	0.901		0.901					93.694			0.901		1.802	0.901							K 93.694	7
399	2.703		77.477	14.414			0.901			0.901		0.901		0.901		1.802						D 77.477	1
400					74.775	5.405			0.901	12.613	1.802	0.901		0.901		1.802				0.901		F 74.775	1
401									0.893	50.893	41.964			5.357						0.893		L 50.893	7
402	2.679					0.893					1.786					2.679	90.179	1.786				T 90.179	7
403	5.357								0.893				92.857				0.893					P 92.857	5
404					4.464			0.893	0.893	93.75												L 93.750	8
405							97.321	0.893						0.893			0.893					H 97.321	8
406	0.893	0.893						13.393		16.071	1.786							66.964				V 66.964	1
407	94.643	1.786				0.893										2.679						A 94.643	8
408	70.536					0.893				0.893						18.75	8.036	0.893				A 70.536	3
409	0.893		25.893	70.536		0.893			0.893					0.893								E 70.536	5
410	0.893	1.786					8.036		33.929	2.679		7.143			44.643		0.893					R 44.643	1
411	59.821	0.893	2.679			10.714				0.893		1.786				23.214						A 59.821	1
412	0.893	0.893					86.607	0.893	0.893	0.893		1.786	0.893		0.893	0.893				4.464		H 86.607	4
413	1.786	0.893			6.25		1.786	2.679	0.893	5.357		65.179					1.786	1.786		11.607		N 65.179	1
414			91.071	8.036														0.893				D 91.071	7
415	11.607							32.143		4.464						0.893		50.893				V 50.893	1
416								17.857		15.179	50.893						0.893	15.179				M 50.893	2
417			21.429	77.679								0.893										E 77.679	6
418	1.786							7.143		14.286				0.893			0.893	75				V 75.000	2
419										92.857								7.143				L 92.857	9
420							13.393	6.25		32.143	0.893			28.571				18.75				L 32.143	2
421	0.893			0.893					82.143					0.893	14.286			0.893				K 82.143	6
422	0.901						82.883			0.901		9.91		1.802	1.802	0.901				0.901		H 82.883	4
423	0.901		1.802	21.622		68.468						5.405			0.901	0.901						G 68.468	5
424	93.694					0.901		0.901									3.604	0.901				A 93.694	8
425			2.703						90.09			2.703		0.901	1.802		0.901	0.901				K 90.090	5
426		0.901						4.505	0.901		23.423							70.27				V 70.270	6
427			1.802			0.901	0.901		0.901			94.595						0.901				N 94.595	8
428	80.18					1.802	0.901	3.604		3.604			1.802			1.802	3.604	2.703				A 80.180	2
429		2.752			0.917		0.917	0.917		67.89				0.917		0.917	1.835	22.936				L 67.890	2
430			96.33	0.917						0.917		0.917		0.917								D 96.330	8
431	1.835	2.752		0.917		19.266	3.67	1.835				15.596		0.917		11.927	40.367	0.917				T 40.367	1
432	1.835	0.917		0.917	0.917		0.917			83.486		0.917	0.917	4.587	3.67	0.917						L 83.486	2
433						98.182				0.909						0.909						G 98.182	8
434				2.727				0.909			0.909			93.636		1.818						Q 93.636	8
435	1.818									0.909			0.909			7.273	89.091					T 89.091	7
436	71.818	2.727											12.727			12.727						A 71.818	4
437										99.091								0.909				L 99.091	9
438	0.909	0.909	0.909				93.636						0.909	0.909		1.818						H 93.636	7
439		0.98					2.941	0.98		0.98	0.98		0.98		88.235			2.941	0.98			R 88.235	4
440	75.455	18.182				0.909										2.727		2.727				A 75.455	4
441	92.661					1.835							0.917			1.835	0.917	1.835				A 92.661	7
442						0.917	16.514	1.835	3.67	29.358	11.009			11.009	23.853	0.917				0.917		L 29.358	1
443	38.889	21.296	6.481	11.111		6.481			0.926	1.852		0.926		1.852	7.407	2.778						A 38.889	1
444			12.963	1.852		80.556		0.926				3.704										G 80.556	4*
445			1.869				70.093			3.738		16.822		1.869		4.673	0.935					H 70.093	6
446	8.411		0.935		0.935		0.935	13.084		59.813	1.869					1.869		12.15				L 59.813	1
447	5.405		0.901	0.901		1.802	4.505		1.802			0.901		81.982		0.901	0.901					Q 81.982	2
448	27.027		0.901					1.802	0.901		1.802	0.901				3.604	61.261	1.802				T 61.261	5
449	1.802	93.694								0.901								3.604				C 93.694	6
450		0.901	0.901				1.802	0.901	4.505					1.802	88.288					0.901		R 88.288	5
451							1.802	15.315		77.477	1.802							2.703		0.901		L 77.477	1
452										98.198							0.901			0.901		L 98.198	8
453							0.901	1.802		92.793	3.604				0.901							L 92.793	6
454	5.405		2.703			10.811			0.901		3.604	9.009		2.703	0.901	58.559	5.405					S 58.559	1
455	9.91	4.505			3.604		6.306		0.901			1.802				11.712				61.261		Y 61.261	1
456	1.802	0.901		0.901		84.685			0.901			6.306		0.901		3.604						G 84.685	3
457	38.739	17.117			0.901	5.405		6.306								16.216		15.315				A 38.739	1
458			95.495	0.901		0.901						1.802				0.901						D 95.495	8
459	18.919	0.901	0.901	0.901			0.901	0.901					57.658	2.703		6.306	9.91					P 57.658	1
460	8.182					0.909		0.909	0.909	10		4.545	1.818		1.818	60	10.909					S 60.000	1
461	1.835	0.917	0.917					77.982		14.679	0.917		0.917			0.917	0.917					I 77.982	6
462	1.852		1.852	0.926				19.444		7.407	1.852		2.778	0.926	0.926		8.333	53.704				V 53.704	1
463	0.917		0.917									3.67	0.917		0.917	90.826	0.917	0.917				S 90.826	7
464	1.835				0.917		0.917	0.917		88.073	0.917	0.917	0.917			2.752	0.917	0.917				L 88.073	1
465		0.926	0.926	0.926			2.778			0.926			0.926	90.741		1.852						Q 90.741	6
466			1.835			95.413	0.917									1.835						G 95.413	7
467	0.926	0.926			62.963		0.926			8.333				1.852			0.926	1.852		21.296		F 62.963	1
468	1.852						0.926			1.852		0.926			0.926	8.333	84.259			0.926		T 84.259	6
469	85.047		1.869			0.935		0.935					11.215									A 85.047	8
470	55.556			1.852	0.926	0.926		0.926	0.926	11.111					0.926	20.37	3.704	1.852		0.926		A 55.556	1
471			0.935	0.935		0.935	0.935		1.869					94.393								Q 94.393	7
472			0.926					2.778		23.148	56.481				0.926		1.852	13.889				M 56.481	2
473	32.407	0.926				61.111			0.926							4.63						G 61.111	5
474	1.852			0.926		0.926	0.926		1.852	0.926		62.963	1.852			6.481	19.444	1.852				N 62.963	1
475	1.852		3.704	83.333		1.852	0.926	0.926	0.926	0.926			0.926	1.852		0.926	1.852					E 83.333	1
476	44.86		1.869			1.869	0.935		0.935		0.935	17.757	2.804		0.935	26.168	0.935					A 44.860	1
477				0.926				11.111		2.778		0.926			0.926	0.926	2.778	79.63				V 79.630	4
478	2.804			0.935				0.935	1.869	11.215	0.935			78.505	1.869			0.935				Q 78.505	3
479			1.869	10.28					21.495				0.935	62.617	0.935	0.935		0.935				Q 62.617	4
480					0.935			65.421		20.561	5.607	1.869	0.935			0.935		3.738				I 65.421	1
481				0.935	0.935			3.738		92.523						0.935	0.935					L 92.523	4
482	2.83	0.943	3.774	1.887			3.774		1.887	2.83	0.943	27.358	0.943	36.792	1.887	11.321	1.887	0.943				Q 36.792	1
483	1.19		3.571	27.381				1.19				40.476	3.571	5.952		15.476	1.19					N 40.476	1
484	4.545		4.545	2.273		50						4.545	13.636	2.273		6.818	2.273	6.818		2.273		G 50.000	1
485	5.435		2.174		2.174		1.087	21.739	1.087	5.435		3.261	4.348		2.174	2.174	17.391	31.522				V 31.522	1
486	1.905	2.857	4.762		0.952	1.905				11.429	0.952	0.952	66.667		0.952	3.81	1.905	0.952				P 66.667	1
487	5.714		0.952		2.857	1.905		7.619		9.524	5.714		6.667		0.952	6.667	13.333	38.095				V 38.095	1
488	1.887	3.774	3.774	0.943	0.943	28.302	5.66			0.943	0.943		1.887		40.566	7.547	2.83					R 40.566	1
489	3.774	0.943	0.943			3.774		1.887		0.943		56.604	0.943	0.943	1.887	6.604	18.868	1.887				N 56.604	1
490	3.774	1.887	0.943	1.887	0.943	2.83			1.887	6.604		1.887				63.208	9.434	4.717				S 63.208	1
491	3.571		81.25	9.821		0.893				0.893			0.893			2.679						D 81.250	5
492	21.429			0.893				5.357	0.893	6.25			0.893		0.893	0.893	8.036	54.464				V 54.464	1
493	4.464	0.893	66.071	26.786								1.786										D 66.071	6
494	3.604	3.604	0.901	0.901			3.604	3.604	0.901	6.306	0.901	0.901		2.703	23.423		0.901	2.703		45.045		Y 45.045	1
495							1.786		2.679	0.893		0.893		47.321	46.429							Q 47.321	6
496				0.893	7.143					90.179	1.786											L 90.179	7
497										99.107						0.893						L 99.107	9
498			1.77	96.46						0.885										0.885		E 96.460	8
499	97.345		0.885												0.885	0.885						A 97.345	9
500	61.947					0.885								0.885		36.283						A 61.947	6
501									91.15					1.77	7.08							K 91.150	7
502	68.142					0.885		0.885				0.885				22.124	7.08					A 68.142	5
503						97.345									0.885	1.77						G 97.345	8
504			97.345	0.885						0.885		0.885										D 97.345	8
505	0.885				0.885			0.885		76.991	2.655					1.77		15.929				L 76.991	2
506	1.77		48.673	43.363		0.885				0.885				0.885			3.54					D 48.673	1
507	7.965	1.77						4.425		3.54	0.885	0.885		2.655		1.77	64.602	11.504				T 64.602	1
508	4.425							2.655		2.655						0.885	0.885	88.496				V 88.496	7
509				6.195					72.566					8.85	11.504		0.885					K 72.566	5
510	4.425					1.77	0.885		23.894			1.77		27.434	19.469	17.699	0.885	1.77				Q 27.434	1
511					0.885			16.814		76.106								6.195				L 76.106	3
512		69.912						0.885		20.354						0.885		7.965				C 69.912	5
513	0.901		3.604	1.802		1.802	0.901	0.901	1.802	3.604		3.604		6.306		30.631	44.144					T 44.144	1
514	10.619		0.885				0.885	3.54		8.85			58.407	0.885		5.31	1.77	7.965	0.885			P 58.407	1
515			0.893			0.893	15.179	1.786		0.893	0.893			71.429	3.571	3.571	0.893					Q 71.429	2
516	7.143							5.357		10.714		58.929				9.821	6.25	1.786				N 58.929	2
517								1.786		0.893								97.321				V 97.321	9
518												100										N 100.000	9
519		98.214								0.893								0.893				C 98.214	8
520															99.107	0.893						R 99.107	9
521			100																			D 100.000	9
522	1.786							8.929		63.393	1.786						1.786	22.321				L 63.393	1
523	0.893		26.786	69.643					0.893	0.893		0.893										E 69.643	6
524						100																G 100.000	9
525															100							R 100.000	9
526		0.893					66.964			2.679	1.786	1.786		25	0.893							H 66.964	5
527																100						S 100.000	9
528																	100					T 100.000	9
529													100									P 100.000	9
530								2.679		97.321												L 97.321	8
531							100															H 100.000	9
532					100																	F 100.000	9
533	100																					A 100.000	9
534	96.429															3.571						A 96.429	8
535						100																G 100.000	9
536					2.679															97.321		Y 97.321	8
537												100										N 100.000	9
538															100							R 100.000	9
539								0.893		12.5	0.893							85.714				V 85.714	7
540	34.821		0.893	1.786								1.786	16.071	0.893	0.893	40.179	2.679					S 40.179	1
541		0.893						3.571		4.464								91.071				V 91.071	8
542	4.464																	95.536				V 95.536	9
543			3.571	85.714					1.786					8.929								E 85.714	6
544					17.857		0.893			5.357	0.893									75		Y 75.000	1
545										100												L 100.000	9
546										98.214								1.786				L 98.214	9
547	6.25			8.036			40.179			3.571		0.893		34.821	2.679	3.571						H 40.179	1
548	0.893	0.893					81.25		0.893	0.893	0.893	5.357			8.036	0.893						H 81.250	3
549						98.214						1.786										G 98.214	9
550	100																					A 100.000	9
551			94.643	3.571			0.893					0.893										D 94.643	8
552								0.893		0.893								98.214				V 98.214	9
553							95.536							0.893		1.786	0.893			0.893		H 95.536	8
554	99.107															0.893						A 99.107	9
555	0.893								94.643						1.786	2.679						K 94.643	8
556			100																			D 100.000	9
557									100													K 100.000	9
558						100																G 100.000	9
559						99.099								0.901								G 99.099	9
560										99.099								0.901				L 99.099	9
561	2.703			0.901									0.901					95.495				V 95.495	8
562													99.099		0.901							P 99.099	9
563								1.802		98.198												L 98.198	8
564	0.901						99.099															H 99.099	9
565												99.099						0.901				N 99.099	9
566	99.099															0.901						A 99.099	9
567		99.099														0.901						C 99.099	9
568																100						S 100.000	9
569					0.901															99.099		Y 99.099	9
570						100																G 100.000	9
571							100															H 100.000	9
572					3.636					2.727										93.636		Y 93.636	6
573				99.091										0.909								E 99.091	9
574								0.909		0.909								98.182				V 98.182	9
575	69.091	0.909															30					A 69.091	7
576	0.909		0.909	97.273										0.909								E 97.273	8
577	0.909				0.909			0.909		95.455	0.909				0.909							L 95.455	7
578										100												L 100.000	9
579								5.455		1.818								92.727				V 92.727	8
580	1.818							3.636	37.273	5.455				1.818	46.364	2.727	0.909					R 46.364	4
581	4.545	0.909					88.182					0.909		0.909	1.818					2.727		H 88.182	6
582						97.273			2.727													G 97.273	8
583	100																					A 100.000	9
584	1.818	1.818	1.818			5.455		0.909		0.909		10				53.636		23.636				S 53.636	3
585								5.455					0.909					93.636				V 93.636	9
586			1.818									96.364		0.909		0.909						N 96.364	8
587	10							1.818								0.909		87.273				V 87.273	7
588	92.793	0.901									0.901		0.901			1.802	2.703					A 92.793	7
589			99.099													0.901						D 99.099	9
590										99.099										0.901		L 99.099	9
591																			100			W 100.000	9
592								0.901	91.892						7.207							K 91.892	7
593					98.182													0.909		0.909		F 98.182	8
594											0.909						99.091					T 99.091	9
595													100									P 100.000	9
596										100												L 100.000	9
597							100															H 100.000	9
598				100																		E 100.000	9
599	99.091															0.909						A 99.091	9
600	95.455															2.727	1.818					A 95.455	8
601	99.091															0.909						A 99.091	9
602									99.091			0.909										K 99.091	9
603	0.909			0.909		98.182																G 98.182	8
604									99.091												0.909091	K 99.091	9
605	3.604	5.405			8.108			1.802						0.901			0.901			79.279		Y 79.279	1
606	0.901		18.919	79.279		0.901																E 79.279	4
607								98.198		0.901				0.901								I 98.198	9
608		76.577						0.901										22.523				C 76.577	8
609							0.901		81.982	0.901				0.901	15.315							K 81.982	5
610		0.901								98.198										0.901		L 98.198	8
611								0.901		99.099												L 99.099	9
612				0.901	0.901			1.802		95.495	0.901											L 95.495	7
613	0.893			0.893			0.893		62.5	2.679	0.893			22.321	7.143	1.786						K 62.500	3
614							93.75					4.464						0.893		0.893		H 93.750	8
615						99.107										0.893						G 99.107	9
616	99.107				0.893																	A 99.107	9
617			98.214		0.893							0.893										D 98.214	9
618	8.036								2.679	0.893			75		0.893	7.143	0.893	4.464				P 75.000	1
619	2.703		1.802			0.901	1.802		0.901	0.901	0.901	6.306		0.901		11.712	71.171					T 71.171	2
620									85.586	0.901	0.901				11.712	0.901						K 85.586	7
621									91.892						6.306		0.901	0.901				K 91.892	8
622												100										N 100.000	9
623							0.901							0.901	98.198							R 98.198	9
624			96.396	3.604																		D 96.396	8
625						97.297						1.802				0.901						G 97.297	8
626	12.613			0.901			4.505			6.306		72.973		0.901						1.802		N 72.973	5
627	0.901							1.802			7.207				1.802	0.901	86.486	0.901				T 86.486	7
628	13.514												85.586			0.901						P 85.586	5
629	0.901							3.604		94.595								0.901				L 94.595	7
630			93.578	1.835										4.587								D 93.578	8
631										79.817	20.183											L 79.817	8
632	0.917							4.587										94.495				V 94.495	8
633									81.651						18.349							K 81.651	7
634	4.587		45.872	47.706										0.917		0.917						E 47.706	1
635	3.67					86.239						0.917	0.917		0.917	4.587	2.752					G 86.239	3*
636			96.33		0.917				0.917			1.835										D 96.330	8
637		0.917	0.917	0.917			1.835			0.917	1.835		0.917	18.349		8.257	65.138					T 65.138	4
638			98.165	1.835																		D 98.165	9
639								69.725		0.917							4.587	24.771				I 69.725	8
640	29.358									1.835				68.807								Q 68.807	8
641			99.083	0.917																		D 99.083	9
642	4.587							0.917		91.743	0.917							1.835				L 91.743	7
643							0.917			99.083												L 99.083	9
644									0.917	0.917	1.835				93.578	2.752						R 93.578	8
645						100																G 100.000	9
646			84.404	3.67					0.917			10.092	0.917									D 84.404	7
647	83.486		0.917										0.917			11.927		2.752				A 83.486	6
648	99.083			0.917																		A 99.083	9
649								4.587		94.495								0.917				L 94.495	8
650										99.083				0.917								L 99.083	9
651			95.413	4.587																		D 95.413	8
652	99.083									0.917												A 99.083	9
653	100																					A 100.000	9
654									99.083						0.917							K 99.083	9
655									91.743						7.339		0.917					K 91.743	7
656						100																G 100.000	9
657	0.917	66.972	6.422	1.835								20.183				2.752		0.917				C 66.972	4
658	0.917							0.917		94.495			0.917					2.752				L 94.495	6
659	82.569		1.835	2.752		1.835		0.917		0.917		0.917	0.917			4.587	1.835	0.917				A 82.569	3
660									1.852			0.926			97.222							R 97.222	8
661	4.63							2.778		4.63								87.963				V 87.963	7
662					0.935				24.299		2.804			62.617	5.607	0.935	0.935	1.869				Q 62.617	3
663									83.962						16.038							K 83.962	7
664								0.943		98.113								0.943				L 98.113	8
665	3.774	65.094						5.66		3.774						1.887	0.943	18.868				C 65.094	4
666		0.943													1.887	48.113	49.057					T 49.057	6
667	5.66			0.943		1.887	1.887		0.943	4.717			66.981	8.491	1.887	3.774	2.83					P 66.981	1
668	0.943		45.283	43.396		0.943								6.604	0.943	1.887						D 45.283	1
669												98.113				0.943	0.943					N 98.113	9
670								66.038										33.962				I 66.038	8
671												99.057				0.943						N 99.057	9
672		100																				C 100.000	9
673		0.943												0.943	98.113							R 98.113	9
674		0.943	98.113									0.943										D 98.113	9
675	15.094			1.887		0.943							0.943	2.83		9.434	68.868					T 68.868	4
676							5.66			2.83				88.679		1.887				0.943		Q 88.679	7
677						99.057							0.943									G 99.057	9
678										0.943					99.057							R 99.057	9
679							25.472					73.585				0.943						N 73.585	9
680		0.943						0.943								98.113						S 98.113	9
681				0.943												1.887	97.17					T 97.170	9
682	0.943									0.943			98.113									P 98.113	8
683								0.943		99.057												L 99.057	9
684							100															H 100.000	9
685										99.057						0.943						L 99.057	9
686	98.113									0.943			0.943									A 98.113	9
687	99.057															0.943						A 99.057	9
688						100																G 100.000	9
689					0.943															99.057		Y 99.057	9
690									0.943			99.057										N 99.057	9
691							3.774					96.226										N 96.226	9
692	0.943				3.774			1.887		81.132	0.943			0.943				5.66		4.717		L 81.132	1
693			4.717	95.283																		E 95.283	7
694	0.943	2.83						0.943										95.283				V 95.283	8
695	97.196																1.869	0.935				A 97.196	9
696			0.935	95.327										3.738								E 95.327	8
697	4.673				17.757		0.935			0.935										75.701		Y 75.701	1
698										99.065								0.935				L 99.065	9
699								5.607		94.393												L 94.393	8
700	5.607		1.869	65.421								0.935		26.168								E 65.421	6
701	4.673				0.935		66.355		4.673	0.935	0.935	11.215		0.935	8.411	0.935						H 66.355	3
702						98.131			0.935			0.935										G 98.131	8
703	99.065															0.935						A 99.065	9
704	3.738		82.243	12.15		0.935						0.935										D 82.243	8
705				0.935									0.935					98.131				V 98.131	9
706												95.327				4.673						N 95.327	9
707	86.916															13.084						A 86.916	8
708									1.869		0.935			89.72	4.673		1.869	0.935				Q 89.720	7
709			100																			D 100.000	9
710									98.131						1.869							K 98.131	9
711						99.065										0.935						G 99.065	9
712						99.065									0.935							G 99.065	9
713										100												L 100.000	9
714								94.393										5.607				I 94.393	9
715	0.926												98.148			0.926						P 98.148	8
716										100												L 100.000	9
717							100															H 100.000	9
718												100										N 100.000	9
719	98.131															1.869						A 98.131	9
720	73.832															26.168						A 73.832	8
721																100						S 100.000	9
722					0.935															99.065		Y 99.065	9
723		0.926				98.148									0.926							G 98.148	8
724	8.411						91.589															H 91.589	7
725			3.922		0.98			0.98		21.569	0.98					0.98		70.588				V 70.588	5
726			89.899	10.101																		D 89.899	8
727								72.727		6.061								21.212				I 72.727	8
728	97.98					1.01									1.01							A 97.980	9
729	93.939						1.01							2.02		2.02	1.01					A 93.939	8
730										98.99	1.01											L 98.990	9
731										100												L 100.000	9
732								93.878		6.122												I 93.878	9
733									86.735			1.02		2.041	10.204							K 86.735	7
734	5.102				10.204		11.224					1.02				2.041				70.408		Y 70.408	1
735	1.02		3.061	1.02		8.163	1.02	2.041	2.041			76.531				5.102						N 76.531	3
736	23.469					1.02										2.041	73.469					T 73.469	7
737	1.02	65.306	4.082							3.061		1.02	5.102			4.082		16.327				C 65.306	2*
738	1.01							2.02					5.051					91.919				V 91.919	8
739												100										N 100.000	9
740	97.98					1.01										1.01						A 97.980	9
741	4.04										2.02	2.02		3.03	2.02		85.859	1.01				T 85.859	6
742			100																			D 100.000	9
743									73.737	2.02		1.01			23.232							K 73.737	7
744																			100			W 100.000	9
745	62.626	1.01				30.303				2.02		2.02				2.02						A 62.626	6
746					95.96															4.04		F 95.960	7
747	1.01					1.01										1.01	96.97					T 96.970	9
748													100									P 100.000	9
749								1		99												L 99.000	9
750							99									1						H 99.000	9
751			1	99																		E 99.000	9
752	98.99																	1.01				A 98.990	9
753	98.99															1.01						A 98.990	9
754							5.051							93.939		1.01						Q 93.939	9
755									100													K 100.000	9
756	5.051					92.929										2.02						G 92.929	8
757															100							R 100.000	9
758					1.01												98.99					T 98.990	9
759							2.02						1.01	96.97								Q 96.970	8
760										96.97								3.03				L 96.970	8
761		95.96														2.02		2.02				C 95.960	8
762	87.879															8.081	3.03	1.01				A 87.879	7
763					1.01					98.99												L 98.990	9
764										100												L 100.000	9
765								1.01		98.99												L 98.990	9
766	93.939							1.01				1.01				2.02	1.01	1.01				A 93.939	8
767							100															H 100.000	9
768						100																G 100.000	9
769	96.97															3.03						A 96.970	9
770			96.97	1.01								2.02										D 96.970	8
771	2.02	1.01											94.949				1.01	1.01				P 94.949	7
772	3.03	1.01			16.162		1.01				1.01	1.01				5.051	65.657			6.061		T 65.657	1
773								3.03		34.343	61.616							1.01				M 61.616	6
774							1.01		85.859					3.03	9.091		1.01					K 85.859	6
775												100										N 100.000	9
776							6.061							93.939								Q 93.939	8
777			2.02	96.97														1.01				E 96.970	8
778			1.01			90.909			1.01			4.04				3.03						G 90.909	5
779							4.04							94.949						1.01		Q 94.949	8
780	3.061	1.02						3.061								14.286	78.571					T 78.571	5
781	15.152									1.01			80.808			3.03						P 80.808	5
782	1.01							5.051		83.838								9.091		1.01		L 83.838	4
783	0.98		89.216	6.863						0.98		0.98					0.98					D 89.216	5
784								0.98		97.059						0.98		0.98				L 97.059	8
785	78.431							0.98							0.98	2.941	0.98	15.686				A 78.431	7
786	0.98					5.882			0.98		0.98			0.98		12.745	76.471	0.98				T 76.471	6
787	94.118					0.98							1.961	1.961				0.98				A 94.118	8
788			80.374	17.757								0.935		0.935								D 80.374	4
789	0.909		99.091																			D 99.091	9
790								40.909									0.909	58.182				V 58.182	9
791	0.909							0.909	8.182			2.727		0.909	80.909	4.545		0.909				R 80.909	4
792	67.273	19.091						0.909								9.091	0.909	2.727				A 67.273	3
793										99.091						0.909						L 99.091	9
794	0.909					0.909				98.182												L 98.182	8
795	2.727					0.909		40		1.818	10			21.818		1.818	19.091	1.818				I 40.000	2
796	23.636		75.455													0.909						D 75.455	9
797	94.595					0.901					0.901					3.604						A 94.595	8
798	0.901									0.901	96.396					0.901	0.901					M 96.396	8
799	11.712							0.901		0.901	2.703		74.775			1.802	5.405	1.802				P 74.775	4*
800	5.405					2.703		1.802	0.901	0.901			67.568	1.802		14.414	3.604	0.901				P 67.568	1
801	5.405		23.423	17.117			1.802		0.901	0.901		3.604	5.405	10.811		26.126	3.604	0.901				S 26.126	1
802	71.171							2.703		2.703	0.901		3.604	9.91		6.306	0.901	0.901		0.901		A 71.171	1
803	1.802			1.802		4.505		2.703		66.667	0.901	0.901	5.405		2.703	4.505	2.703	5.405				L 66.667	1
804	3.604	0.901	0.901			1.802		1.802		1.802		0.901	68.468	0.901		2.703	4.505	11.712				P 68.468	1
805	7.273	0.909	0.909	0.909		9.091	0.909			0.909	0.909	0.909	10	1.818		42.727	20	2.727				S 42.727	1
806	7.407	63.889		0.926	1.852			0.926		1.852			3.704	0.926		12.037	5.556	0.926				C 63.889	1
807	1.905	2.857			35.238	1.905	0.952	3.81		13.333	0.952		2.857			8.571	2.857	4.762		20		F 35.238	1
808	2.857		0.952			0.952		0.952	67.619	2.857			10.476			6.667	4.762	1.905				K 67.619	1
809	7.692					2.885	0.962	0.962	1.923	0.962	0.962		72.115			6.731	1.923	2.885				P 72.115	1
810	8.738	0.971		1.942		3.883	1.942				2.913	1.942	3.883	65.049		4.854	0.971	2.913				Q 65.049	1
811	50					0.962	0.962		0.962	5.769		5.769	0.962	0.962		6.731	4.808	22.115				A 50.000	1
812	2.941	0.98	0.98	0.98	0.98	2.941		19.608		4.902	1.961	0.98	1.961	0.98		8.824	46.078	4.902				T 46.078	1
813	4.762		0.952			3.81			3.81	0.952	0.952	10.476	3.81		1.905	19.048	2.857	46.667				V 46.667	1
814	3.96			1.98		3.96		4.95	1.98	8.911		3.96	0.99			3.96	5.941	59.406				V 59.406	1
815	7.229					3.614		1.205		1.205		4.819	10.843	1.205		54.217	10.843	4.819				S 54.217	1
816	8.197					1.639		1.639			1.639		3.279	18.033	3.279	27.869	8.197	24.59		1.639		S 27.869	1
817	3.846			1.923		9.615		1.923		3.846		11.538	7.692	1.923		13.462	21.154	23.077				V 23.077	1
818	22.222					11.111			1.852		1.852	1.852	3.704		1.852	35.185	14.815	5.556				S 35.185	1
819	22					22	2	2	4	2		2	8	2		8	16	10				AG 22.000	1
820	11.765											2.941	14.706	2.941		41.176	14.706	11.765				S 41.176	1
821	11.765							5.882		8.824						20.588	29.412	23.529				T 29.412	1
822	32.353		2.941			2.941		2.941		2.941						17.647	11.765	26.471				A 32.353	1
823	25.641		17.949			2.564				5.128		2.564	5.128			12.821	2.564	25.641				AV 25.641	1
824	11.364	2.273				2.273							2.273			75	2.273	4.545				S 75.000	1
825	2.941	1.471				1.471		38.235		22.059						16.176	7.353	10.294				I 38.235	1
826	4.545					1.515				1.515		3.03	27.273			56.061	3.03	3.03				S 56.061	1
827	5.882								1.961	5.882						82.353	3.922					S 82.353	3*
828	2.5	7.5				5							52.5			5		27.5				P 52.500	1
829	33.929									1.786		1.786	32.143		8.929	14.286	7.143					A 33.929	1
830	10					3.333							8.333			65	13.333					S 65.000	1
831	5.263					1.754				3.509			17.544			29.825	42.105					T 42.105	1
832	1.639					3.279		1.639	1.639	4.918			63.934			22.951						P 63.934	1
833	6.667		1.667	1.667		3.333		8.333		5			6.667	1.667		58.333	6.667					S 58.333	1
834	1.639	32.787					4.918	1.639		9.836		13.115	4.918			14.754	8.197	8.197				C 32.787	1
835	6.667					1.111	3.333			76.667			2.222	2.222	1.111	5.556		1.111				L 76.667	1
836	4.396									4.396			6.593	1.099		75.824	2.198	5.495				S 75.824	2
837	67.391						1.087			2.174			17.391	1.087		9.783	1.087					A 67.391	2
838	64.211				1.053	1.053		1.053		4.211		1.053	3.158	4.211	1.053	6.316	5.263	7.368				A 64.211	1
839	2.041			1.02						2.041		3.061	8.163	1.02	2.041	73.469	6.122	1.02				S 73.469	1
840	4.082								1.02	3.061			8.163	1.02		78.571	2.041	2.041				S 78.571	3
841	3							43		22	6	1	14			7	1	3				I 43.000	1
842		1.031	67.01	1.031		2.062				5.155		3.093	12.371	1.031		6.186	1.031					D 67.010	1
843	30.667			1.333		1.333	1.333	1.333	1.333	1.333	1.333	20	17.333		1.333	18.667	2.667					A 30.667	1
844	4.878		1.22			34.146	2.439	1.22		18.293		8.537	2.439	6.098	4.878	8.537	4.878	2.439				G 34.146	1
845	35.443		1.266		1.266	2.532	1.266			2.532	1.266	3.797	3.797	1.266	2.532	24.051	11.392	2.532		5.063		A 35.443	1
846	4.444	13.333				28.889		2.222		2.222	2.222	4.444	11.111			13.333	6.667		11.111			G 28.889	1
847	6.061					6.061	3.03					6.061	6.061			54.545	6.061	12.121				S 54.545	1
848	3.448				79.31					3.448						6.897	3.448	3.448				F 79.310	1
849	20.588												23.529		5.882	44.118	5.882					S 44.118	1
850	2.5		7.5	70		2.5										12.5	5					E 70.000	1
851	7.895	13.158	2.632	2.632	2.632	2.632	2.632		2.632	36.842	7.895			5.263	2.632	2.632		7.895				L 36.842	1
852	11.111					4.444	2.222	6.667	2.222	22.222		4.444	17.778	2.222		17.778	6.667	2.222				L 22.222	1
853	13.953				2.326	2.326			2.326			2.326	2.326		2.326	60.465	6.977	4.651				S 60.465	1
854				2.128	2.128	8.511		2.128		19.149			31.915			10.638	6.383	17.021				P 31.915	1
855						15.385		7.692	5.128	23.077	12.821		5.128			7.692		20.513		2.564		L 23.077	1
856					2.941	32.353				2.941		2.941	23.529		5.882	23.529	2.941			2.941		G 32.353	1
857	8.824		2.941			11.765				5.882			26.471	2.941		17.647	17.647	5.882				P 26.471	1
858	6.522	3.261	1.087	1.087		5.435		1.087		2.174	1.087	6.522	1.087	1.087		43.478	23.913	2.174				S 43.478	1
859	2.151	1.075	1.075			52.688	1.075					20.43	3.226	8.602		5.376	2.151	2.151				G 52.688	1
860	38		2	2		10	2		1		1		25	1	2	2	5	9				A 38.000	1
861	39		3	21		26						1	1	1	1	7						A 39.000	1
862	4			1		88	1					1		2		2	1					G 88.000	2*
863	67.327	12.871					0.99	0.99	0.99	0.99		2.97				8.911	2.97	0.99				A 67.327	2
864	26.733	1.98	0.99	1.98	0.99	0.99		6.931		8.911	1.98	1.98	0.99	0.99		16.832	19.802	7.921				A 26.733	1
865	3.125	1.042	10.417	2.083		63.542			1.042			1.042	1.042	1.042	1.042	9.375	1.042	4.167				G 63.542	1
866	5.495		1.099	10.989	2.198		3.297	1.099	2.198	12.088	1.099		1.099		3.297	27.473	23.077	5.495				S 27.473	1
867	1.064		32.979	50		3.191		1.064				1.064	1.064		2.128	6.383				1.064		E 50.000	1
868	6.522		1.087	1.087	1.087			2.174	26.087	3.261					52.174	2.174		2.174	2.174			R 52.174	1
869	6.931		4.95	3.96		3.96		0.99	63.366	1.98		0.99		0.99	3.96	1.98	4.95	0.99				K 63.366	1
870	5.333	1.333	10.667	36		1.333			4	1.333	1.333	1.333	4	1.333	2.667	16	2.667	10.667				E 36.000	1
871	15.625		6.25	7.812		10.938	4.688	1.562	3.125	4.688		3.125	4.688	1.562		4.688	4.688	25		1.562		V 25.000	1
872	16.279	2.326	2.326			5.814				9.302	3.488	3.488	24.419	1.163	1.163	12.791	16.279	1.163				P 24.419	1
873	7.477		3.738	0.935		29.907		13.084		12.15	5.607	1.869	2.804	0.935		7.477	1.869	9.346	0.935	1.869		G 29.907	1
874	7.143	0.893		3.571	0.893	1.786	2.679	4.464		42.857	1.786	2.679	3.571	1.786		4.464	7.143	14.286				L 42.857	1
875	0.893		60.714	11.607	0.893			6.25		0.893		1.786	0.893	1.786		9.821		4.464				D 60.714	1
876	2.679		0.893	3.571	7.143		0.893	4.464		12.5	51.786		0.893			1.786	9.821	3.571				M 51.786	1
877	1.786		4.464									41.071				33.036	19.643					N 41.071	2
878					0.901			72.973		7.207	3.604							15.315				I 72.973	4
879	9.91	3.604				4.505	1.802	1.802	0.901	0.901	1.802	22.523	0.901	3.604		39.64	8.108					S 39.640	1
880	1.786		0.893			8.036		0.893		1.786	0.893	0.893		70.536		2.679	10.714	0.893				Q 70.536	1
881		0.893			93.75			0.893		4.464												F 93.750	6
882										89.286	1.786		0.893	0.893				7.143				L 89.286	7
883	4.464		1.786	1.786			5.357	0.893	49.107		1.786	0.893		6.25	12.5	9.821	4.464			0.893		K 49.107	1
884			0.893	0.893		3.571		2.679	3.571			19.643		0.893	2.679	63.393	1.786					S 63.393	4
885								7.143		87.5				1.786				3.571				L 87.500	6
886	0.893	0.893	0.893	0.893		88.393			0.893					5.357		1.786						G 88.393	3*
887					0.893					96.429	1.786			0.893								L 96.429	8
888		0.893	7.143	84.821		1.786	0.893		1.786			1.786					0.893					E 84.821	1
889		1.786			0.893		82.143				0.893	1.786		10.714			0.893			0.893		H 82.143	4
890										98.214										1.786		L 98.214	9
891	0.893	6.25				0.893	1.786	8.929	2.679	18.75	2.679			0.893	49.107	1.786	2.679	1.786	0.893			R 49.107	1
892			63.393	30.357		1.786							2.679	0.893		0.893						D 63.393	2
893								66.964		17.857	0.893		0.893					13.393				I 66.964	4
894					92.857					7.143												F 92.857	7
895			12.5	70.536						0.893	0.893	0.893		10.714		0.893		1.786		0.893		E 70.536	3
896							1.786		8.036		0.893			1.786	74.107	0.893	12.5					R 74.107	4
897				100																		E 100.000	9
898		0.901	1.802		0.901		0.901		2.703		0.901			90.991	0.901							Q 90.991	6
899								100														I 100.000	9
900																19.091	80.909					T 80.909	6
901					0.909			0.909		82.727	7.273		0.909					5.455	0.909	0.909		L 82.727	2
902			99.091	0.909																		D 99.091	9
903								27.273										72.727				V 72.727	8
904										100												L 100.000	9
905	57.273	1.818			1.818	0.909		4.545		0.909	1.818					8.182	0.909	21.818				A 57.273	2
906			43.636	56.364																		E 56.364	8
907											100											M 100.000	9
908		0.909				90			0.909			0.909				6.364	0.909					G 90.000	6
909						0.909	97.273						0.909	0.909								H 97.273	8
910		0.909	6.364	67.273			0.909		19.091			0.909			2.727		1.818					E 67.273	4
911			20.909	78.182										0.909								E 78.182	8
912					1.818					98.182												L 98.182	9
913								0.909	92.727					0.909	5.455							K 92.727	8
914	6.364		2.727	71.818						1.818				14.545		0.909	1.818					E 71.818	5
915								81.818		0.909								17.273				I 81.818	9
916						100																G 100.000	9
917								73.636		0.909								25.455				I 73.636	7
918	6.364						1.818					72.727				11.818	6.364	0.909				N 72.727	3
919	98.182															0.909	0.909					A 98.182	9
920					3.636															96.364		Y 96.364	7
921						100																G 100.000	9
922				0.909	3.636		84.545				0.909							1.818		8.182		H 84.545	7
923															100							R 100.000	9
924							99.091													0.909		H 99.091	9
925									91.818						8.182							K 91.818	8
926								28.182		70.909								0.909				L 70.909	5
927								82.727		13.636	2.727							0.909				I 82.727	5
928									97.273						2.727							K 97.273	9
929	10					87.273									0.909	1.818						G 87.273	5
930	5.455							32.727		1.818	11.818					0.909	0.909	46.364				V 46.364	4
931	2.752		6.422	82.569					1.835					0.917	5.505							E 82.569	6
932	0.917			2.752			1.835		18.349	0.917		0.917		0.917	71.56	0.917	0.917					R 71.560	4
933	2.752				0.917			3.67	0.917	86.239					0.917	2.752		1.835				L 86.239	3
934	1.835	0.917						22.936	0.917	58.716	0.917			0.917	3.67	0.917	1.835	3.67		2.752		L 58.716	1
935	9.174					43.119	0.917	1.835	0.917	4.587		3.67		5.505		27.523	2.752					G 43.119	1
936	6.422	0.917				70.642	1.835		0.917			1.835		1.835		11.009	4.587					G 70.642	1
937	11.009	0.917					2.752				0.917	2.752	10.092	61.468	1.835	0.917	7.339					Q 61.468	1
938	8.333	0.926				9.259	2.778		0.926			1.852	1.852	66.667	0.926	3.704	1.852	0.926				Q 66.667	1
939						60										40						G 60.000	7
940	9.091				2.273	4.545		13.636		52.273	2.273		6.818			2.273	2.273	4.545				L 52.273	1
941			2.198	1.099						1.099	2.198	76.923	2.198	2.198			2.198	1.099	7.692	1.099		N 76.923	2
942					1.25					2.5			93.75		1.25	1.25						P 93.750	5*
943					2.564	2.564		1.282			1.282					2.564				89.744		Y 89.744	1
944	1.37		1.37					2.74		93.151						1.37						L 93.151	3*
945	6.849		2.74													2.74	86.301		1.37			T 86.301	5*
946					58.904			4.11		32.877		1.37	1.37							1.37		F 58.904	1
947	2.74						61.644					35.616										H 61.644	6
948	2.913	43.689		4.854				0.971	0.971	1.942	0.971	2.913	8.738			4.854	25.243	1.942				C 43.689	1
949	28.155					2.913	0.971			2.913		0.971	4.854	0.971		28.155	10.68	13.592	4.854	0.971		AS 28.155	1
950	7.339		0.917		1.835	10.092						28.44		3.67		37.615	3.67	0.917	0.917	4.587		S 37.615	1
951	0.901			0.901		5.405	0.901			0.901		0.901	12.613	49.55	0.901	26.126		0.901				Q 49.550	2
952	0.901	1.802				95.495						1.802										G 95.495	6
953	0.901					0.901										4.505	93.694					T 93.694	8
954								42.342		12.613	2.703		0.901	0.901		0.901	5.405	34.234				I 42.342	1
955					2.703			1.802		92.793	1.802							0.901				L 92.793	6
956	0.901			0.901				63.063		9.91				1.802		0.901	1.802	20.721				I 63.063	4
957			89.189	8.108									1.802				0.901					D 89.189	6
958						0.901				94.595								4.505				L 94.595	8
959	45.946		1.802			0.901	0.901		0.901	16.216		0.901	7.207	2.703		18.018	3.604	0.901				A 45.946	1
960	9.91				0.901	1.802			0.901	0.901	1.802		58.559		2.703	9.91	9.91	2.703				P 58.559	1
961	1.299		83.117	10.39		2.597										1.299	1.299					D 83.117	1
962			92.793	2.703		0.901	2.703						0.901									D 92.793	7
963				0.901		0.901	0.901	0.901	85.586	0.901		0.901	1.802		3.604	3.604						K 85.586	4
964			1.802	97.297									0.901									E 97.297	9
965		2.703			66.667		0.901			0.901									1.802	27.027		F 66.667	1
966	2.703	0.901		0.901		0.901		5.405	0.901	11.712	3.604			68.468	0.901	0.901		2.703				Q 68.468	1
967	20.721		0.901				0.901	2.703		0.901	1.802		0.901			70.27		0.901				S 70.270	7
968								0.901		1.802							0.901	96.396				V 96.396	8
969	2.703		1.802	91.892						0.901			0.901			1.802						E 91.892	6
970	0.901		9.009	82.883			2.703								4.505							E 82.883	5
971				96.396						0.901				1.802		0.901						E 96.396	8
972	0.917									22.018	76.147							0.917				M 76.147	7
973										0.917				99.083								Q 99.083	9
974	7.273		0.909		0.909	1.818						5.455			0.909	79.091	3.636					S 79.091	5
975						0.909	0.909									7.273	90.909					T 90.909	7
976		0.909						76.364		0.909								21.818				I 76.364	6
977		2.727									0.909		0.909	0.909	90.909			3.636				R 90.909	6
978	3.636		0.909	87.273									2.727	4.545			0.909					E 87.273	5
979							99.083								0.917							H 99.083	9
980									11.927	0.917				6.422	79.817	0.917						R 79.817	3
981			97.248	0.917												1.835						D 97.248	8
982	1.869		0.935			68.224	2.804			0.935		20.561	0.935	0.935		2.804						G 68.224	4
983	1.01					96.97										1.01		1.01				G 96.970	7
984		1			1	1	38	1	1			46		6			1	3		1		N 46.000	1
985	84.259	0.926														12.037		2.778				A 84.259	7
986						100																G 100.000	9
987						100																G 100.000	9
988					0.926		1.852	32.407		1.852		0.926		1.852		0.926		57.407		1.852		V 57.407	1
989					99.074															0.926		F 99.074	9
990		1.852	3.704			1.852			1.852	0.926	0.926	40.741		0.926		39.815	7.407					N 40.741	1
991							1.852		10.185						83.333	3.704	0.926					R 83.333	5
992																				100		Y 100.000	9
993			0.926	1.852			2.778	0.926	1.852			85.185		0.926	1.852	0.926	2.778					N 85.185	4
994		0.926			4.63			62.963		3.704						0.926		26.852				I 62.963	4
995					0.926			38.889		35.185						0.926		24.074				I 38.889	1
996									69.444					0.926	29.63							K 69.444	8
997								91.818										8.182				I 91.818	7
998			0.909	5.455										92.727		0.909						Q 92.727	7
999									90.909						8.182			0.909				K 90.909	7
1000								8.182	0.909	1.818								89.091				V 89.091	7
1001		21.818			1.818		0.909	0.909	1.818					13.636	8.182	1.818	0.909	46.364		1.818		V 46.364	1
1002								0.901				98.198				0.901						N 98.198	9
1003	0.901					4.505			71.171				0.901		20.721		1.802					K 71.171	6
1004									80.18				0.901		18.018	0.901						K 80.180	4
1005								0.901		98.198								0.901				L 98.198	8
1006				0.901						3.604					41.441				54.054			W 54.054	4*
1007			5.405	90.09								0.901	0.901	2.703								E 90.090	5
1008							0.901		5.405	0.901					92.793							R 92.793	7
1009					13.514												0.901		1.802	83.784		Y 83.784	7
1010	15.315	17.117				0.901		2.703	0.901	1.802		1.802		3.604	0.901	16.216	32.432	4.505		1.802		T 32.432	1
1011							92.793						1.802		2.703					2.703		H 92.793	7
1012										0.901				0.901	97.297	0.901						R 97.297	8
1013	0.901								1.802					40.541	55.856	0.901						R 55.856	7
1014			1.835			1.835	0.917	0.917	76.147	0.917		1.835		11.009	3.67	0.917						K 76.147	3*
1015			1.835	97.248										0.917								E 97.248	9
1016								36.697										63.303				V 63.303	7
1017	44.037	1.835				4.587				2.752						38.532	8.257					A 44.037	2
1018	0.917		33.028	65.138			0.917															E 65.138	6
1019	0.917		0.917	96.33												1.835						E 96.330	8
1020	3.67	0.917									0.917	88.073				0.917		5.505				N 88.073	8
1021	0.952				0.952	7.619	78.095	1.905				6.667		0.952		2.857						H 78.095	3
1022	6.364		1.818			13.636	0.909			0.909		74.545			0.909	0.909						N 74.545	5
1023	5.455	0.909					70			1.818		0.909		17.273		1.818				1.818		H 70.000	4
1024	24.545	0.909	0.909	1.818		0.909	43.636					0.909	7.273	0.909		18.182						H 43.636	1
1025	1.818	0.909										94.545				1.818				0.909		N 94.545	8
1026			2.727	96.364												0.909						E 96.364	8
1027							0.909		1.818	1.818			0.909		94.545							R 94.545	8
1028								0.909		6.364	91.818		0.909									M 91.818	7
1029										100												L 100.000	9
1030					99.091											0.909						F 99.091	9
1031							99.091							0.909								H 99.091	9
1032						99.091											0.909					G 99.091	9
1033				0.909												98.182	0.909					S 98.182	9
1034				0.909						0.909			94.545			3.636						P 94.545	6
1035					98.182													1.818				F 98.182	8
1036								68.182	0.909	3.636								27.273				I 68.182	7
1037						0.917	1.835					92.661	0.917			2.752	0.917					N 92.661	7
1038	96.33															1.835	0.917			0.917		A 96.330	8
1039								99.083									0.917					I 99.083	9
1040								66.667			0.926						0.926	31.481				I 66.667	8
1041	0.917						67.89					2.752		27.523	0.917							H 67.890	6
1042									97.222			0.926			1.852							K 97.222	8
1043						100																G 100.000	9
1044					100																	F 100.000	9
1045			100																			D 100.000	9
1046				99.074										0.926								E 99.074	9
1047															100							R 100.000	9
1048							100															H 100.000	9
1049	100																					A 100.000	9
1050																0.926				99.074		Y 99.074	9
1051								99.083		0.917												I 99.083	9
1052	0.917					99.083																G 99.083	9
1053						100																G 100.000	9
1054											100											M 100.000	9
1055					100																	F 100.000	9
1056						100																G 100.000	9
1057	100																					A 100.000	9
1058						100																G 100.000	9
1059								100														I 100.000	9
1060																				100		Y 100.000	9
1061					100																	F 100.000	9
1062	100																					A 100.000	9
1063				100																		E 100.000	9
1064							22.222					77.778										N 77.778	8
1065																100						S 100.000	9
1066																100						S 100.000	9
1067									100													K 100.000	9
1068																100						S 100.000	9
1069												100										N 100.000	9
1070														100								Q 100.000	9
1071																				100		Y 100.000	9
1072								0.926										99.074				V 99.074	9
1073							1.852													98.148		Y 98.148	8
1074						100																G 100.000	9
1075					4.63			93.519			0.926						0.926					I 93.519	9
1076		8.333				89.815						1.852										G 89.815	7
1077						100																G 100.000	9
1078						100																G 100.000	9
1079								2.778				1.852				7.407	87.963					T 87.963	8
1080						100																G 100.000	9
1081		100																				C 100.000	9
1082										2.778			95.37				0.926	0.926				P 95.370	7
1083	12.037			0.926				5.556		13.889	3.704		0.926	1.852		0.926	46.296	13.889				T 46.296	1
1084							100															H 100.000	9
1085									100													K 100.000	9
1086			97.222	0.926		0.926						0.926										D 97.222	8
1087									5.556						94.444							R 94.444	8
1088																100						S 100.000	9
1089		100																				C 100.000	9
1090																				100		Y 100.000	9
1091	0.926		0.926		0.926			49.074		11.111	2.778			0.926		1.852	5.556	25.926				I 49.074	1
1092		99.083								0.917												C 99.083	9
1093		0.917		1.835		0.917	77.982		0.917	1.835		0.917	1.835	9.174	1.835	0.917				0.917		H 77.982	2
1094															99.083			0.917				R 99.083	9
1095							19.266		0.917					78.899						0.917		Q 78.899	6
1096								0.917		50.459	47.706							0.917				L 50.459	6
1097								2.752		93.578								3.67				L 93.578	7
1098					68.807					30.275	0.917											F 68.807	8
1099		100																				C 100.000	9
1100														0.917	99.083							R 99.083	9
1101	0.917																	99.083				V 99.083	9
1102	6.422	0.917						1.835									89.908	0.917				T 89.908	7
1103										100												L 100.000	9
1104						100																G 100.000	9
1105									93.578						6.422							K 93.578	8
1106	5.505												2.752			91.743						S 91.743	8
1107					99.083													0.917				F 99.083	9
1108				0.917	2.752	0.917				88.073				4.587			0.917	0.917		0.917		L 88.073	4
1109							1.835			4.587				93.578								Q 93.578	9
1110	0.917				89.908					0.917	0.917	0.917				2.752	0.917	0.917		1.835		F 89.908	3*
1111	0.917											0.917				96.33	1.835					S 96.330	8
1112	87.037															0.926	12.037					A 87.037	9
1113										2.778	94.444					0.926		1.852				M 94.444	8
1114									99.074						0.926							K 99.074	9
1115								0.926		2.778	95.37							0.926				M 95.370	8
1116	100																					A 100.000	9
1117							100															H 100.000	9
1118	74.074															25.926						A 74.074	8
1119													100									P 100.000	9
1120													100									P 100.000	9
1121	0.926					99.074																G 99.074	9
1122							100															H 100.000	9
1123							99.074					0.926										H 99.074	9
1124																100						S 100.000	9
1125								3.704										96.296				V 96.296	9
1126	3.704							55.556		1.852	9.259					3.704	21.296	4.63				I 55.556	6
1127						100																G 100.000	9
1128	0.926								1.852					0.926	95.37		0.926					R 95.370	8
1129													100									P 100.000	9
1130												0.926				98.148	0.926					S 98.148	9
1131	7.407					2.778	2.778					0.926		9.259		4.63	0.926	71.296				V 71.296	3
1132	0.926					32.407						65.741								0.926		N 65.741	8
1133						100																G 100.000	9
1134										100												L 100.000	9
1135	67.593	6.481					2.778					6.481				6.481	3.704	6.481				A 67.593	4
1136					20.37		1.852			24.074										53.704		Y 53.704	3*
1137	71.296												27.778				0.926					A 71.296	8
1138				100																		E 100.000	9
1139							0.926													99.074		Y 99.074	9
1140																		100				V 100.000	9
1141								76.852										23.148				I 76.852	8
1142																				100		Y 100.000	9
1143															100							R 100.000	9
1144						100																G 100.000	9
1145				100																		E 100.000	9
1146														100								Q 100.000	9
1147	94.34	1.887				0.943										0.943		1.887				A 94.340	8
1148			0.943	0.943	5.66															92.453		Y 92.453	4
1149									0.943				96.226	0.943		0.943	0.943					P 96.226	7
1150			0.943	97.17	0.943					0.943												E 97.170	8
1151					1.905												0.952			97.143		Y 97.143	8
1152					1.887		0.943	2.83		90.566	1.887					0.943		0.943				L 90.566	4
1153					0.952			96.19								0.952		1.905				I 96.190	8
1154		0.952				0.952		2.857				0.952				0.952	93.333					T 93.333	7
1155	0.952				4.762															94.286		Y 94.286	6
1156					0.952				6.667					90.476	1.905							Q 90.476	6
1157	0.943			0.943				96.226		0.943		0.943										I 96.226	8
1158	7.547	0.943		1.887		1.887		9.434	0.943	16.981	16.981	0.943					0.943	40.566		0.943		V 40.566	1
1159		1.887	0.943					0.943	73.585	0.943		2.83	0.943		16.981	0.943						K 73.585	1
1160			0.943	4.717		0.943	0.943						92.453									P 92.453	6
1161	1.887		21.698	62.264			0.943	0.943		0.943		1.887	0.943	6.604		0.943	0.943					E 62.264	1
1162	12.264	0.943	8.491	4.717		8.491		1.887	0.943	0.943		5.66	3.774	4.717		30.189	14.151	1.887		0.943		S 30.189	1
1163	5.714	0.952	0.952	9.524	0.952	0.952				5.714	1.905	5.714	20	0.952	0.952	10.476	30.476	4.762				T 30.476	1
1164	24.038		2.885	1.923		0.962	0.962		1.923	0.962	1.923		21.154	0.962		25	11.538	5.769				S 25.000	1
1165	4.854		14.563	13.592		10.68					0.971	4.854	4.854	20.388		15.534	8.738	0.971				Q 20.388	1
1166	13.83	1.064	2.128			17.021			3.191	1.064	1.064	2.128	14.894	2.128		20.213	19.149	2.128				S 20.213	1
