# Supplementary material for: An Evolutionary Perspective on the Origin, Conservation and Binding Partner Acquisition of Tankyrases
Source: Biomolecules. 2022 Nov 15;12(11):1688. doi: 10.3390/biom12111688 (PMC9688111; doi:10.3390/biom12111688)
Supplement: Supplementary file 1 [file biomolecules-12-01688-s001.zip › biomolecules-1913719-supplementary-11.17 -done/Data_6.xlsx]

## Sheet: Figure 5b
	Melting curve RFU readings
	Temperature °C	AqTNKS ART	AqTNKS ART	AqTNKS ART	AqTNKS ART	AqTNKS ART + G007-LK	AqTNKS ART + G007-LK	AqTNKS ART + G007-LK	AqTNKS ART + G007-LK	AqTNKS ART + OM-153	AqTNKS ART + OM-153	AqTNKS ART + OM-153	AqTNKS ART + OM-153	AqTNKS ART + XAV939	AqTNKS ART + XAV939	AqTNKS ART + XAV939	AqTNKS ART + XAV939	AqTNKS ART + AZ6102	AqTNKS ART + AZ6102	AqTNKS ART + AZ6102	AqTNKS ART + AZ6102	AqTNKS ART + E7449	AqTNKS ART + E7449	AqTNKS ART + E7449	AqTNKS ART + E7449	AqTNKS ART + NVP-TNKS656	AqTNKS ART + NVP-TNKS656	AqTNKS ART + NVP-TNKS656	AqTNKS ART + NVP-TNKS656	AqTNKS ART + Amgen 40	AqTNKS ART + Amgen 40	AqTNKS ART + Amgen 40	AqTNKS ART + Amgen 40	AqTNKS ART + endo-IWR 1	AqTNKS ART + endo-IWR 1	AqTNKS ART + endo-IWR 1	AqTNKS ART + endo-IWR 1	TNKS1 ART	TNKS1 ART	TNKS1 ART	TNKS1 ART	TNKS1 ART + G007-LK	TNKS1 ART + G007-LK	TNKS1 ART + G007-LK	TNKS1 ART + G007-LK	TNKS1 ART + OM-153	TNKS1 ART + OM-153	TNKS1 ART + OM-153	TNKS1 ART + OM-153
	20	4416.55	4499.3	5314.49	4813.54	4271.89	4508.73	4220.69	4014.54	3830.28	4048.57	3430.36	4185.62	3522.44	4681.31	3327.15	3510.54	4726.95	5397.6	4160.1	3871.05	4318.51	4708.53	4414.07	5048.21	4097.51	3117.28	4393.1	4485.4	5283.75	5073.54	4615.18	5756.69	5120.95	5091.2	4991.33	5181.02	4865.49	6627.58	6485.55	5978.99	3616.82	4498.68	4516.86	4718.27	4132.29	3530.09	4491.24	4524.43
	21	4380.75	4462.01	5259.99	4776.82	4253.01	4481.82	4198.93	3994.62	3810.18	4022.69	3418.71	4155.73	3498.9	4657.13	3313.78	3492.91	4679.41	5346.03	4117.48	3849.42	4279.02	4662.62	4376.97	4992.43	4056.85	3108.96	4361.75	4454.98	5212.97	5012.66	4569.32	5679.11	5032.93	4997.96	4903.2	5080.63	4808.53	6576.83	6449.13	5973.34	3599.67	4489.16	4508.91	4711.7	4097.4	3513.24	4457.05	4500.03
	22	4344.95	4424.72	5205.49	4740.09	4234.14	4454.91	4177.17	3974.69	3790.08	3996.8	3407.07	4125.85	3475.37	4632.94	3300.41	3475.27	4631.86	5294.46	4074.86	3827.79	4239.54	4616.71	4339.87	4936.65	4016.2	3100.64	4330.41	4424.56	5142.19	4951.78	4523.45	5601.53	4944.91	4904.72	4815.07	4980.24	4751.57	6526.08	6412.71	5967.69	3582.53	4479.65	4500.96	4705.13	4062.5	3496.4	4422.86	4475.64
	23	4309.15	4387.44	5150.99	4703.37	4215.26	4427.99	4155.41	3954.77	3769.98	3970.92	3395.42	4095.96	3451.83	4608.76	3287.05	3457.64	4584.32	5242.89	4032.24	3806.16	4200.06	4570.79	4302.77	4880.88	3975.54	3092.33	4299.06	4394.14	5071.41	4890.9	4477.58	5523.95	4856.89	4811.48	4726.94	4879.85	4694.62	6475.33	6376.29	5962.04	3565.38	4470.13	4493	4698.56	4027.6	3479.56	4388.68	4451.24
	24	4273.36	4350.15	5096.49	4666.64	4196.39	4401.08	4133.66	3934.84	3749.88	3945.04	3383.78	4066.08	3428.29	4584.57	3273.68	3440	4536.78	5191.32	3989.61	3784.53	4160.57	4524.88	4265.67	4825.1	3934.88	3084.01	4267.71	4363.72	5000.64	4830.02	4431.72	5446.37	4768.86	4718.24	4638.82	4779.46	4637.66	6424.58	6339.88	5956.39	3548.23	4460.61	4485.05	4691.99	3992.71	3462.72	4354.49	4426.85
	25	4237.56	4312.86	5041.99	4629.92	4177.52	4374.17	4111.9	3914.92	3729.78	3919.15	3372.13	4036.19	3404.75	4560.39	3260.31	3422.37	4489.24	5139.76	3946.99	3762.9	4121.09	4478.97	4228.57	4769.32	3894.23	3075.69	4236.37	4333.3	4929.86	4769.14	4385.85	5368.79	4680.84	4625	4550.69	4679.07	4580.7	6373.83	6303.46	5950.74	3531.08	4451.09	4477.1	4685.43	3957.81	3445.88	4320.3	4402.45
	26	4201.76	4275.57	4987.49	4593.19	4158.64	4347.25	4090.14	3894.99	3709.68	3893.27	3360.48	4006.3	3381.22	4536.2	3246.94	3404.73	4441.7	5088.19	3904.37	3741.27	4081.6	4433.06	4191.47	4713.54	3853.57	3067.37	4205.02	4302.88	4859.08	4708.26	4339.99	5291.21	4592.82	4531.76	4462.56	4578.68	4523.74	6323.09	6267.04	5945.09	3513.93	4441.58	4469.15	4678.86	3922.91	3429.03	4286.11	4378.06
	27	4170.27	4242.66	4940.36	4562.34	4142.49	4324.9	4074.05	3879.31	3693.47	3874.01	3351.74	3982.4	3360.29	4507.59	3235.18	3389.65	4398.86	5042.91	3867.97	3724.24	4045.89	4391.52	4160.16	4663.32	3815.97	3059.85	4173.69	4274.38	4794.87	4650.14	4295.36	5219.08	4513.99	4449.04	4385.31	4491.59	4472.85	6277.16	6224.73	5932.12	3500.89	4428.71	4460.22	4673.81	3892.98	3416.24	4255.29	4358.48
	28	4140.78	4212.03	4897.54	4532.39	4125.88	4304.47	4060.31	3865.3	3678.77	3858.72	3343.39	3961.03	3341.49	4477.93	3223.63	3375.47	4358.87	5001.58	3836.28	3709.76	4012.13	4352.32	4132.9	4616.33	3780.16	3052.31	4141.43	4247.36	4735.37	4593.93	4249.97	5151.03	4441.16	4374.35	4315.06	4413.48	4426.55	6233.26	6176.12	5910.27	3489.84	4412.36	4448.62	4667.85	3866.44	3404.99	4226.74	4342.03
	29	4112.46	4183.17	4857.11	4502.23	4108.73	4284.52	4047.75	3851.71	3665.17	3846.01	3335.77	3941	3323.94	4448.05	3211.55	3361.51	4320.2	4962.4	3807.45	3697.26	3979.2	4314.84	4108.45	4571.59	3746.35	3044.7	4108.34	4220.84	4679.27	4539.76	4204.77	5085.75	4373.31	4305.69	4249.49	4341.72	4383.3	6190.4	6122.72	5880.75	3480.01	4393.24	4435.17	4659.7	3842.95	3394.46	4199.67	4327.39
	30	4085.71	4155.37	4818.98	4472.13	4090.85	4265.36	4035.75	3838.21	3652.38	3834.59	3328.21	3921.99	3307.42	4418.39	3199.31	3347.29	4283.62	4925.53	3781.21	3687	3947.78	4279.38	4085.78	4528.96	3715.49	3037.54	4076.26	4195.09	4626.71	4488.72	4160.85	5023.85	4310.11	4242.47	4188.37	4275.19	4342.81	6148.41	6067.51	5845.32	3470.87	4373.42	4420.44	4650.54	3821.86	3384.21	4173.71	4314.4
	31	4060.8	4128.95	4783.89	4442.26	4072.72	4247.38	4024.25	3825.47	3640.01	3824.25	3321.16	3904.05	3291.92	4389.55	3186.95	3333.42	4249.37	4890.59	3757.02	3678.14	3917.9	4246.16	4064.77	4488.64	3687.62	3030.6	4046.79	4169.83	4578.08	4441.27	4119.45	4965.7	4251.94	4183.74	4132.13	4214.16	4305.05	6107.52	6012.59	5806.31	3462.74	4354.34	4406.04	4641.28	3802.89	3374.03	4150.07	4303.73
	32	4036.98	4103.96	4751.6	4412.97	4054.91	4230.99	4013.45	3813.56	3628.27	3815.3	3314.83	3887.35	3277.35	4361.74	3174.64	3319.79	4218	4857.64	3735.09	3669.66	3889.89	4215.37	4045.13	4450.95	3662.94	3024.06	4020.12	4145.9	4533.56	4397.79	4080.57	4911.71	4198.47	4129.74	4081.03	4158.38	4269.9	6068.08	5959.15	5765.02	3455.64	4337.21	4392.84	4632.54	3786.28	3363.58	4128.57	4294.51
	33	4014.83	4081.01	4722.42	4385.21	4037.49	4215.96	4004.01	3802.7	3617.72	3807.44	3309.41	3872.5	3263.38	4335.18	3162.69	3306.6	4189.28	4826.97	3715.19	3662.03	3863.34	4187.28	4026.36	4415.66	3641.17	3018.17	3996.54	4122.59	4492.75	4358.18	4044.3	4862.01	4149.5	4079.95	4034.46	4107.57	4235.75	6030.29	5907.92	5723.18	3449.42	4322.13	4381.58	4624.65	3771.57	3353.75	4109.51	4286.64
	34	3994.75	4060.36	4696.88	4359.72	4020.31	4202.16	3995.27	3792.64	3607.77	3800.45	3304.06	3859.16	3250.07	4310.23	3151.25	3293.87	4163.61	4798.24	3697.69	3654.75	3839.01	4162.02	4008.32	4383.4	3622.41	3012.55	3976.16	4100.9	4455.6	4322.3	4010.26	4816.76	4104.88	4034.31	3992.37	4061.81	4203.47	5994.71	5859.33	5682.05	3444.28	4309.79	4372.4	4617.86	3757.99	3345.42	4092.39	4279.95
	35	3976.41	4042.4	4674.88	4336.84	4003.81	4189.56	3987.98	3783.87	3598.38	3794.45	3298.83	3847.48	3237.39	4286.42	3140.4	3281.82	4140.57	4771.15	3682.23	3647.25	3816.84	4139.7	3991.5	4354.24	3605.98	3007.15	3958.74	4081.11	4422.18	4290.07	3978.22	4776.11	4064.47	3992.58	3954.09	4020.76	4173.89	5961.22	5813.88	5642.26	3440.45	4300.03	4365.81	4611.88	3746.02	3338.95	4077.52	4274.75
	36	3959.95	4027.17	4656.53	4317.35	3988.23	4177.92	3982.25	3775.87	3589.93	3789.53	3293.82	3837.51	3225.8	4264.02	3130.35	3270.68	4120.55	4746.12	3669.17	3639.92	3796.99	4119.67	3976.18	4328.19	3592.07	3002.09	3943.89	4063.63	4392.26	4261.59	3948.08	4739.65	4027.89	3954.89	3918.99	3983.75	4147.45	5930.13	5771.66	5604.19	3438	4293.28	4361.8	4606.43	3735.34	3334.23	4064.08	4270.31
	37	3946.47	4015.31	4641.61	4301.23	3973.59	4167.25	3978.13	3768.99	3582.43	3785.71	3289.05	3829.36	3215.09	4242.83	3121.11	3260.41	4103.01	4723.17	3658.27	3633.53	3779.77	4102.33	3962.41	4305.57	3579.83	2997.54	3931.87	4048.18	4365.6	4236.63	3920.28	4707.41	3995.28	3921.15	3886.43	3950.7	4124.83	5902.05	5733.54	5569.05	3436.86	4289.45	4360.69	4601.84	3725.37	3331.27	4052.17	4267.48
	38	3936.52	4007	4630.78	4289.25	3960.68	4157.56	3975.22	3762.89	3575.9	3783.62	3284.42	3822.61	3205.51	4223.28	3112.77	3250.92	4088.19	4702.21	3649.7	3627.61	3765.78	4087.94	3950.91	4286.72	3569.39	2993.02	3922.58	4035.44	4342.49	4215.2	3894.97	4679.1	3967.17	3891.7	3857.18	3921.66	4106.8	5878.23	5700.36	5537.01	3437.46	4288.4	4362.75	4598.57	3716.2	3330.16	4041.4	4266.33
	39	3930.67	4002.79	4624.74	4282.22	3949.77	4149.61	3974	3757.82	3570.46	3782.91	3280.38	3817.76	3197.09	4205.3	3105.21	3242.13	4076.08	4683.96	3643.19	3622.29	3754.96	4076.86	3942.06	4271.14	3560.81	2988.85	3916.1	4024.91	4322.72	4197.16	3872.38	4655.53	3943.18	3866.8	3830.89	3896.38	4092.92	5858.79	5672.91	5507.81	3439.6	4289.68	4367.62	4597.15	3707.77	3329.83	4031.8	4267.13
	40	3930.96	4004.52	4624.66	4281.31	3941.07	4143.09	3974.29	3753.89	3566.26	3784.39	3277.24	3814.63	3189.69	4189.22	3098.4	3234.47	4067.09	4668.36	3639.24	3617.97	3748.36	4069.54	3936.46	4259.7	3553.74	2984.76	3912.09	4016.62	4305.89	4182.24	3852.32	4636.45	3923.26	3846.31	3808.08	3874.8	4083.29	5844.05	5651.54	5482.44	3443.49	4293.6	4375.41	4598	3699.88	3330.16	4023.51	4269.7
	41	3939.96	4015.05	4632.14	4288.6	3935.34	4139.27	3976.46	3752.01	3563.31	3788	3274.76	3812.97	3182.96	4174.58	3092.36	3227.15	4061.06	4655.73	3637.92	3614.48	3747.23	4067.63	3934.73	4253.16	3548.45	2980.99	3910.95	4010.89	4292.21	4170.24	3835.34	4622.04	3908.06	3831.14	3789.67	3857.4	4078.3	5834.44	5637.26	5461.56	3448.73	4300.1	4385.88	4602.04	3692.67	3331.56	4016.83	4274.62
	42	3962.48	4039.51	4652.24	4308.75	3933.82	4139.46	3981.25	3752.74	3561.65	3793.31	3272.94	3812.87	3177.06	4161.8	3087.18	3220.49	4058.5	4646.3	3639.5	3611.99	3752.95	4072.28	3938.83	4252.8	3545.9	2977.59	3912.72	4008.09	4282.24	4161.77	3822.06	4612.67	3898.33	3822.15	3777.11	3844.99	4078.15	5830.08	5629.5	5444.34	3455.31	4308.74	4398.59	4608.92	3686.86	3333.82	4011.42	4281.66
	43	4007.91	4087.33	4692.85	4349.37	3938.58	4146.14	3990.48	3758.49	3560.87	3800.21	3271.38	3814.48	3172.12	4150.66	3082.71	3214.5	4058.74	4639.58	3643.37	3610.48	3768.17	4085.44	3950.38	4260.33	3546.77	2975.38	3917.99	4008.45	4276.41	4157.88	3813.68	4609.24	3895.17	3820.97	3771.83	3838.97	4084.51	5830.94	5628.2	5431.73	3462.95	4319.63	4413.06	4618.58	3682.72	3336.12	4007.2	4290.51
	44	4093.5	4175.91	4768.41	4424.66	3953.88	4163.43	4008.08	3773.29	3561.45	3808.87	3269.88	3817.35	3167.78	4141.29	3079.44	3209.46	4060.67	4634.15	3649.19	3609.95	3797.49	4110.57	3972.73	4278.85	3551.46	2974.31	3927.21	4013.23	4276.9	4160.28	3812.22	4612.32	3902.7	3831.84	3778.3	3842.38	4101.61	5839.79	5635.07	5425.64	3472.16	4333.68	4429.9	4631.24	3680.56	3338.87	4004.13	4300.91
	45	4240.43	4326.84	4898.57	4553.31	3989.72	4201.59	4041.85	3805.12	3563.37	3818.86	3268.55	3821.95	3164.6	4133.57	3077.27	3205.31	4063.19	4629.36	3655.67	3609.68	3849.46	4154.23	4011.98	4313.11	3562.75	2975.72	3942.56	4024.36	4288.67	4173.83	3822.43	4625.84	3928.86	3863.72	3804.82	3861.29	4137.06	5861.84	5653.98	5428.57	3483.79	4351.73	4449.98	4647.48	3680.31	3341.88	4001.1	4312.84
	46	4465.53	4556.85	5098.86	4749.65	4064.81	4279.56	4107.16	3870.12	3566.91	3830.6	3267.98	3828.95	3162.74	4128.25	3076.59	3203.06	4064.83	4623.6	3661.32	3609.18	3941.26	4229.53	4080.71	4373.52	3583.78	2981.21	3966.96	4045.15	4323.11	4209.87	3855.03	4659.26	3991.26	3936.38	3870.85	3910.87	4204.46	5906.14	5692.11	5446.25	3500.93	4375.44	4474.87	4668.3	3681.59	3345	3997.5	4325.6
	47	4771.84	4868.78	5372.59	5016.52	4204.05	4422.91	4225.46	3990.47	3572.61	3845.35	3268.3	3838.44	3162.46	4125.63	3077.78	3203.04	4064.12	4615.12	3664.97	3607.21	4096.22	4354.97	4195.54	4474.04	3622.23	2994.44	4008.57	4083.55	4408.18	4294.61	3935.59	4734.67	4121.28	4085.83	4009.51	4017.76	4320.67	5985.25	5760.81	5487.2	3528.84	4409.03	4508.34	4696.79	3683.87	3348.11	3993.27	4339.3
	48	5145.73	5249.9	5709.22	5342.16	4425.95	4651.82	4413.26	4182.88	3581.99	3864.27	3271.39	3851.84	3164.06	4126.42	3081.31	3206.02	4061.2	4603.14	3666.49	3603.58	4333.99	4546.21	4371.94	4627.35	3698.51	3024.54	4087.21	4159.57	4586.18	4467.7	4103.84	4885.11	4351.63	4348.89	4254.01	4210.05	4503.31	6111.14	5871.71	5558.64	3577.79	4460.57	4557.61	4739.32	3686.63	3351.4	3988.25	4354.13
	49	5553.93	5666.58	6080.14	5698.07	4733.34	4970.34	4674.52	4451.16	3598.02	3891.15	3279.62	3872.4	3168.65	4132.44	3088	3213.1	4056.36	4588.31	3665.83	3598.13	4661.62	4808.86	4615.95	4838.29	3852.72	3089.34	4240.75	4311.24	4885.94	4756.62	4387.2	5132.51	4698.46	4743.51	4619.97	4502.06	4760.93	6287.89	6029.52	5664.07	3665.23	4543.16	4635.34	4806.57	3690.09	3355.17	3982.34	4370.26
	50	5949.56	6070.99	6443.48	6044.1	5111.07	5364.56	4998.21	4783.47	3630.43	3935.12	3298.64	3908.08	3178.35	4147.7	3100.73	3226.69	4050.46	4571.11	3663.54	3591.11	5068.27	5134.65	4920.88	5101.06	4120.17	3202.92	4502.93	4572.22	5312.57	5165.63	4790.38	5479.35	5157.41	5264.37	5101.56	4890.92	5084.57	6509.54	6228.6	5799.64	3816.02	4676.45	4759.5	4914.64	3694.59	3360.36	3977.28	4388.4
	51	6290.08	6420.52	6761.01	6343.03	5520.95	5796.17	5354.34	5147.41	3700.25	4017.13	3341.48	3977.78	3197.5	4179.2	3125.08	3251.23	4044.63	4552.42	3660.63	3582.8	5518.92	5496.19	5261.84	5394.49	4510.09	3368.28	4882.94	4951.12	5848.24	5676.35	5295.17	5909.62	5695.38	5874.3	5661.54	5348.43	5447.7	6757.3	6452.18	5952.38	4053.85	4880.84	4949	5079.72	3702.43	3368.13	3974.5	4409.92
	52	6551.39	6690.89	7010.39	6573.81	5909.81	6210.24	5698.08	5496.3	3835.67	4163.17	3427.25	4108.16	3233.96	4239.11	3170.69	3295.75	4040.43	4533.92	3658.15	3574.47	5962.53	5852.72	5601.55	5685.85	5011.77	3579.48	5369.97	5439.27	6437.66	6236.38	5850.9	6378	6247.65	6500.08	6231.28	5819.34	5813.66	7001.88	6675.04	6103.46	4390.31	5166.38	5213.39	5309.07	3716.43	3381.22	3976.64	4436.2
	53	6727.52	6875.08	7184.7	6732.41	6232.83	6558.83	5990.6	5789.08	4052.29	4387.8	3562.99	4313.75	3297.92	4341.93	3249.28	3370.47	4037.95	4517.02	3656.63	3566.73	6349.71	6164.27	5901.94	5942.58	5584.63	3817.44	5924.59	5996.61	6993.44	6763.11	6376.28	6814.96	6742.71	7060.94	6737.1	6241.34	6139.77	7212.53	6868.21	6233.14	4814.7	5524.57	5545.68	5594.62	3743.57	3403.76	3988.31	4469.58
	54	6827.82	6982.19	7291.16	6826.77	6469.48	6817.63	6211.35	6004.79	4349.42	4689.1	3747.71	4594.29	3398.93	4499.47	3371.55	3484.59	4038.61	4502.61	3656.96	3560.19	6649.48	6405.82	6137.89	6143.6	6146.89	4045.99	6469.1	6542.19	7450.07	7194.96	6810.77	7170.37	7134.52	7505.57	7133.26	6574.41	6393.64	7366.78	7011.15	6325.72	5293.82	5929.79	5921.62	5915.39	3797.38	3443.71	4019.14	4514.59
	55	6872.03	7032.64	7346.32	6872.77	6617.77	6980.51	6356.65	6140.2	4709.4	5049.52	3970.39	4934.27	3540.69	4714.94	3541.21	3641.37	4043.84	4492.43	3661.15	3556.36	6851.78	6568.79	6299.78	6280.45	6620.87	4233.34	6928.98	7001.15	7780.51	7506.82	7131.47	7424.83	7404.91	7814.5	7402.94	6802.83	6565.87	7455.98	7096.62	6375.5	5775.36	6339.87	6301.66	6237.33	3901.84	3514.68	4084.56	4579
	56	6880.4	7046.09	7367.39	6888.9	6693.12	7060.54	6436.87	6207.67	5089.46	5425.35	4203.38	5294.57	3718.71	4978.94	3751.12	3834.98	4058.59	4490.84	3674.08	3557.21	6967.93	6660.78	6393.82	6358.5	6975.92	4367.53	7273.49	7342.82	7982.2	7698.62	7339.96	7578.94	7561.55	7996.04	7556.46	6933.28	6662.13	7483.26	7128.22	6385.51	6203.15	6706.92	6641.49	6520.27	4088.37	3634.8	4206.76	4673.16
	57	6866.22	7035.95	7365.44	6885.89	6720.13	7082.25	6469.6	6227.18	5431.03	5760.18	4404.98	5619.76	3917.5	5267.3	3981.74	4047.66	4095.2	4508.09	3707.78	3567.51	7020.33	6698.57	6435.15	6391.65	7206.17	4447.45	7496.5	7556.74	8076.08	7790.61	7456.74	7650.94	7631.93	8080.03	7623.72	6988.83	6696.83	7461.02	7115.86	6363.67	6536.6	6996.72	6908.86	6737.78	4386.57	3820.13	4405.23	4806.86
	58	6836.81	7009.48	7347.16	6869.67	6720.75	7068.62	6472.7	6219.35	5697.78	6018.67	4556.26	5875.19	4115.01	5548.86	4207.49	4256.35	4178.87	4564.48	3786.02	3597.53	7033.77	6701.91	6441.9	6394.96	7326.09	4480.74	7611.79	7657.89	8102.43	7820.34	7519.41	7673.07	7650.03	8105.28	7640.85	6999.71	6689.59	7405.11	7074.07	6319.76	6764.15	7198.84	7093.31	6883.32	4805.5	4075.59	4686.47	4982.76
	59	6796.3	6971.69	7316.45	6843.78	6706.84	7033.86	6456.42	6195.7	5878.92	6191.03	4651.27	6050.27	4288.5	5793.05	4402.57	4437.87	4338.12	4684.16	3936.56	3659.36	7025.64	6683.79	6427.31	6379.43	7372.7	4483.78	7653.84	7685.24	8092.07	7817.26	7556.62	7668.83	7638.81	8097.13	7631.2	6986.07	6657.03	7329.98	7014.25	6262.81	6895.1	7318.48	7199.75	6962.51	5325.01	4388.84	5036.81	5192.34
	60	6747.27	6925.1	7276.56	6809.51	6683.78	6988.37	6426.28	6162.07	5977.97	6281.49	4693.14	6148.53	4421.8	5979.6	4549.65	4576.57	4593.35	4884.69	4177.95	3761.31	7004.42	6651.96	6399.27	6351.7	7383.07	4471.72	7657.39	7674.89	8059.41	7794.61	7579.9	7648.67	7610	8068.54	7606.87	6957.11	6606.47	7242.67	6943.38	6197.7	6951.84	7372.38	7244.45	6988.67	5897.5	4731	5423.95	5416.52
	61	6691.19	6870.6	7229.91	6767.12	6653.04	6936.51	6386.15	6121.01	6013.54	6309.34	4692.14	6186.58	4508.64	6102.48	4643.12	4667.09	4947.41	5168.88	4512.67	3905.36	6972.46	6609.91	6361.61	6315.32	7372.38	4450.78	7637.4	7642.7	8010.71	7756.99	7592.61	7615.26	7568.14	8025.29	7572.74	6916.25	6543.15	7147.73	6865.08	6127.03	6960.19	7382.62	7248.1	6981.9	6453.62	5061.35	5799.53	5628.09
	62	6630.09	6808.89	7178.22	6718.22	6614.51	6880.78	6341.04	6075.7	6012.63	6301.42	4672.28	6190.32	4553.08	6168.2	4689.15	4714.14	5378.91	5519.44	4919.74	4082.72	6931.72	6560.87	6316.97	6272.72	7346.65	4423.7	7599.87	7597.81	7951.08	7708.08	7596.83	7570.98	7515.9	7971.86	7531.97	6867.31	6471.11	7048.83	6782.29	6052.18	6941.7	7366.09	7226.95	6956.05	6923.46	5338.9	6115.56	5799.33
	63	6565.49	6742.81	7122.01	6663.47	6568.26	6822.45	6292.64	6027.79	5992.52	6274.87	4642.98	6176.05	4564.5	6189.69	4699.08	4727.99	5837.82	5895.36	5351.35	4272.22	6880.92	6505.56	6266.53	6225.4	7308.81	4391.38	7547.67	7542.22	7883.45	7650.5	7593.67	7517.18	7454.34	7908.78	7485.11	6811.73	6391.53	6946.72	6695.6	5973.58	6905.84	7329.98	7187.74	6916.78	7265.5	5539.27	6343.34	5911.29
	64	6498.27	6672.89	7060.94	6604.26	6513.65	6761.28	6243.22	5979.05	5958.48	6236.68	4606.71	6149.89	4553.79	6180.83	4685.27	4719.67	6262.45	6245.01	5748.71	4447.56	6819.08	6445.08	6211.37	6174.19	7260.91	4355.71	7483.58	7477.55	7810.08	7585.32	7584.07	7455.7	7384.3	7837.97	7433.47	6751.04	6305.96	6841.24	6606.17	5891.79	6856.13	7277.8	7133.64	6864.45	7474.29	5659.28	6478.68	5961.55
	65	6430.17	6598.57	6995.16	6543.38	6451.08	6696.35	6193.9	5929.43	5913.21	6190.83	4565.05	6114.28	4529.79	6152.13	4657.72	4697.99	6604.86	6526.46	6067.12	4587.85	6748.29	6380.54	6152.16	6120.64	7204.32	4317.9	7410.91	7406.36	7732.75	7514.48	7569.13	7387.28	7306.96	7760.49	7377.71	6688.14	6216.32	6734.12	6514.29	5807.8	6795.31	7212.36	7067.79	6801.08	7566.99	5710.03	6532.76	5958.52
	66	6361.64	6521.69	6924.66	6481.14	6382.02	6628.17	6142.45	5878.68	5857.85	6139.29	4523.96	6069.84	4493.02	6108.38	4622.11	4668.25	6840.86	6718.67	6284.01	4681.57	6671.01	6312.87	6089.23	6063.31	7138.01	4278.74	7331.84	7329.9	7652.48	7439.1	7549.16	7314.04	7223.45	7677.05	7318.45	6624.68	6123.64	6625.96	6419.84	5721.64	6725.63	7135.91	6991.68	6729.33	7575.31	5710.01	6528.19	5916.17
	67	6294.48	6445.14	6849.87	6418.35	6309.88	6555.85	6089.37	5827.4	5795.59	6084.84	4480.2	6017.82	4445.83	6052.48	4581.06	4633.46	6970.88	6821.23	6401.11	4729.1	6587.46	6242.42	6024.2	6001.54	7062.9	4238.32	7248.76	7248.84	7568.37	7359.69	7524.97	7236.61	7135.55	7588.65	7255.68	6559.57	6028.21	6516.59	6322.98	5634.74	6648.01	7049.76	6906.59	6651.01	7534.39	5679.91	6489.92	5849.5
	68	6227.5	6367.31	6771.93	6353.44	6236.6	6479.95	6035.27	5773.08	5728.31	6030.38	4435.06	5959.26	4389.94	5986.19	4536.65	4594.89	7016.13	6850.32	6438.56	4739.21	6502.08	6170.15	5957	5936.26	6980.47	4197.4	7163.37	7165.48	7480.42	7277.1	7496.72	7156.09	7044.54	7498.2	7190.68	6492.34	5932.46	6407.72	6224.51	5547.91	6563.88	6956.53	6815.1	6568.11	7468.54	5634.28	6434.71	5773.89
	69	6162.3	6287.84	6694.08	6284.61	6164.19	6401.78	5978.76	5715.58	5658.59	5975.86	4391.37	5894.41	4326.9	5911.88	4490.22	4553.81	7005.57	6830.43	6424.76	4724.1	6417.51	6096.92	5887.71	5868.75	6893.63	4155.77	7076.51	7079.6	7389.73	7193.16	7464.64	7072.56	6952.21	7407.46	7124.02	6421.99	5838.11	6300.1	6124.4	5461.32	6475.54	6858.62	6719.92	6483.99	7388.48	5579.4	6370.18	5695.02
	70	6097.33	6209.04	6616.05	6212.99	6093.84	6321.84	5919.04	5656.79	5587.32	5919.58	4349.08	5823.4	4257.94	5831.93	4442.01	4510.69	6964.36	6782.75	6382.15	4694.1	6334.56	6022.68	5817.55	5798.77	6802.54	4113.37	6986.96	6989.77	7296.25	7107.48	7428.6	6986.6	6859.78	7317.64	7056.21	6347.9	5745.88	6194.15	6023.02	5375.08	6382.79	6756.63	6621.07	6399.24	7299.14	5517.54	6299.78	5613.1
	71	6033.65	6131.24	6537.09	6139.79	6023.3	6240.7	5857.96	5598.29	5517.5	5862.58	4306.24	5748.53	4193.56	5750.35	4393.46	4466.34	6907.22	6719.95	6326.16	4656.52	6252.77	5948.75	5747.87	5727.36	6711.32	4070.53	6894.94	6896.7	7200.83	7019.07	7388.76	6898.15	6768.98	7230.08	6988.28	6269.87	5655.07	6090.83	5921.86	5290.32	6287.16	6650.58	6519.72	6312.24	7204.42	5451.01	6225.37	5529.64
	72	5967.12	6051.58	6456.3	6062.9	5951.4	6161.15	5793.24	5538.57	5446.57	5803.74	4265.03	5670.07	4135.21	5669.21	4344.76	4421.28	6839.44	6648.06	6261.42	4613.6	6173.37	5875.5	5675.56	5656.17	6621.12	4027.55	6799.05	6800.08	7103.76	6927.12	7344.7	6807.33	6679.55	7144.39	6921.98	6188.36	5565.04	5989.84	5821.22	5205.68	6189.8	6542.41	6416.63	6223.29	7105.81	5380.74	6147.22	5445.58
	73	5900.29	5971.72	6371.21	5984.87	5877.29	6083.67	5725.31	5480.48	5373.43	5741.39	4224.6	5589.37	4083.03	5589.36	4295.54	4375.59	6761.31	6570.56	6189.68	4567.12	6094.42	5802.49	5601.98	5585.75	6531.37	3984.47	6697.78	6699.66	7004.95	6830.98	7296.5	6713.25	6590.31	7058.09	6858.6	6104.94	5475.73	5890.48	5721.17	5120.91	6091.37	6433.46	6313.37	6132.41	7003.96	5307.19	6065.93	5359.11
	74	5830.59	5892.04	6279.3	5908.79	5800.42	6007.58	5655.17	5422.83	5298.78	5676.49	4184.9	5507.72	4036.53	5510.42	4246.04	4329.14	6675.25	6488.16	6112.14	4516.5	6014.64	5729.95	5527.47	5514.12	6439.67	3941.4	6590.82	6597.29	6904.13	6728.44	7243.66	6616.94	6500.89	6969.9	6799.43	6021.81	5385.4	5792.45	5622.78	5036.33	5991.88	6323.89	6210	6040.2	6899.26	5230.82	5981.79	5271.29
	75	5759.65	5812.4	6181.15	5831.18	5719.72	5932.01	5582.38	5362.82	5223.53	5609.92	4145.94	5424.76	3995.74	5432.15	4196.93	4282.31	6579.32	6400.09	6031.08	4462.47	5933.34	5657.12	5449.58	5440.94	6350.13	3898.39	6480.71	6496.12	6801.53	6619.33	7185.99	6518.82	6411.8	6879.94	6745.42	5938.29	5293.93	5695.56	5526.77	4951.8	5893.71	6215.45	6107.37	5947.97	6792.32	5152.51	5897.2	5185.09
	76	5685.17	5732.15	6077.42	5750.72	5639.05	5854.2	5507.21	5298.87	5144.48	5540.65	4107.23	5340.12	3951.71	5353.03	4144.29	4234.4	6473.62	6306.39	5944.04	4405.45	5851.22	5582.41	5366.76	5367.72	6262.55	3855.3	6368.4	6395.9	6697.2	6506.63	7122.45	6419.07	6321.93	6787.67	6696.36	5854.49	5203.07	5599.19	5432.26	4866.37	5796.43	6109.47	6005.67	5856.89	6683.16	5072.69	5813.88	5097.02
	77	5609.64	5652.75	5970.22	5670.8	5557.97	5772.81	5431.33	5232.29	5063.32	5469.11	4067.98	5254.69	3903.71	5272.97	4088.84	4184.68	6362.35	6207.34	5854.02	4345.85	5767.8	5505.22	5282.91	5293.4	6177.48	3812.24	6254.68	6297.74	6592.1	6391.78	7050.91	6318.7	6229.46	6693.73	6650.03	5772.29	5113.51	5503.96	5339.31	4780.49	5700.6	6005.83	5905.49	5767.46	6572.57	4992.94	5734	5007.16
	78	5531.83	5572.79	5864.58	5590.24	5475.58	5687.98	5354.05	5161.5	4981.44	5395.74	4029.05	5167.26	3852.3	5191.93	4031.31	4133.16	6249.06	6102.46	5764.03	4281.42	5683.28	5425.24	5197.81	5216.54	6095.23	3769.8	6142.15	6200.91	6486.39	6276.85	6965.98	6219.82	6137.69	6599.23	6605.11	5689.38	5024.89	5409.73	5247.75	4695.05	5607.39	5903.15	5805.42	5680.37	6460.62	4913.49	5659.51	4915.53
	79	5454	5493.31	5761.37	5506.7	5391.24	5600.59	5274.91	5086.82	4898.91	5319.94	3987.95	5077.53	3797.75	5111.01	3971.74	4080.91	6134.39	5993.14	5674.84	4216.31	5599.56	5341.33	5112.77	5139.81	6017.06	3727.82	6033.45	6103.53	6379.74	6164.24	6859.87	6121.93	6046.45	6503.4	6559.82	5603.1	4939.04	5317.27	5156.44	4610.07	5516.57	5801.69	5705.67	5594.91	6347.69	4832.45	5591.87	4821.6
	80	5374.78	5413.62	5660.64	5424	5306.94	5510.82	5195.87	5009.54	4815.41	5242.86	3944.69	4987.15	3740.09	5029.94	3906.57	4028.48	6021.71	5883.57	5584.09	4151.27	5516.35	5256.52	5030.53	5064.02	5940.55	3686.95	5927.65	6003.4	6272	6055.76	6729.84	6024.49	5954.16	6406.02	6512.03	5515.8	4856.33	5226.01	5064.82	4525.72	5427.14	5700.99	5606.49	5510.78	6234.47	4749.9	5529.36	4723.26
	81	5296.76	5335.5	5560.93	5343.29	5221.01	5423.16	5116.88	4931.37	4732.7	5165.29	3899.8	4896.33	3688.15	4949.46	3843.24	3975.76	5912.94	5776.3	5494.74	4086.15	5434.13	5172.43	4952.37	4989.19	5866.68	3647.72	5824.16	5901.01	6163.67	5949.82	6577.85	5926.82	5860.32	6308.37	6460.75	5429.21	4774.98	5136.13	4973.28	4442.7	5335.71	5600.6	5507.66	5427.88	6120.55	4666.33	5467.46	4626.48
	82	5218.82	5258.92	5462.03	5263.07	5134.6	5338.09	5038.8	4853.61	4650.77	5087.33	3853.26	4805.09	3642.34	4869.21	3782.11	3924.63	5807.11	5672.22	5407.03	4022.33	5353.84	5089.31	4876.54	4915.8	5795.66	3610	5723.74	5797.18	6054.66	5847.92	6408.15	5829.52	5768.6	6211.51	6408.67	5341.93	4695.24	5047.5	4881.49	4361.62	5241.63	5500.2	5409.53	5345.88	6006.13	4580.52	5402.79	4532.37
	83	5141.07	5184.35	5361.39	5185.17	5049.79	5255.61	4962.56	4778.12	4570.3	5009.74	3804.5	4715.04	3599.58	4789.73	3722.87	3876.11	5704.74	5573.14	5319.9	3962.01	5275.85	5009.39	4803.42	4844.52	5727.69	3573.16	5626.88	5693.64	5946.13	5748.91	6233.18	5731.31	5677.48	6118.1	6355.29	5256.44	4617.6	4960.55	4790.19	4282.17	5144.16	5400.6	5313.54	5265.02	5892	4492.57	5333.21	4440.81
	84	5062.54	5111.4	5259.29	5110.49	4966.46	5174.84	4889.92	4703.5	4490.76	4932.86	3756.54	4627.76	3560.7	4710.65	3665.87	3828.87	5606.25	5479.93	5233.18	3903.12	5198.89	4934.12	4731.41	4774.28	5663.64	3538.28	5531.62	5592.36	5839.54	5652.41	6070.94	5632.32	5587.17	6030.02	6299.9	5175.62	4541.06	4874.72	4700.14	4204.26	5044.38	5302.54	5219.13	5185.34	5778.45	4404.81	5257.46	4350.8
	85	4983.92	5041.04	5156.77	5036.4	4883.29	5097.16	4819.67	4631.2	4412.77	4856.24	3710.52	4542.79	3525.96	4632.66	3616.17	3782.39	5510.75	5390.37	5149.96	3845.3	5124.75	4861.53	4660.61	4705.01	5603	3504.68	5437.74	5494.46	5736.84	5557.53	5928.63	5534.12	5499.16	5945.1	6245.44	5096.88	4465.6	4790.76	4611.63	4128.55	4942.68	5205.62	5125.97	5107.31	5665.38	4318.54	5176.38	4264.6
	86	4903.53	4970.82	5058.76	4963.53	4801.03	5020.93	4752.24	4559.44	4334.41	4779.78	3665.41	4459.62	3490.66	4555.62	3570.25	3739.16	5418.28	5302.23	5069.61	3789.49	5052.63	4790.71	4590.14	4635.79	5544.77	3472.04	5345.2	5399.94	5636.91	5466.77	5807.76	5439.15	5414.52	5862.56	6194.51	5019.5	4392.77	4708.72	4524.51	4054.66	4843.27	5110.17	5034.79	5029.08	5554.18	4233.82	5093.4	4181.74
	87	4823.09	4901.77	4964.94	4892.03	4719.42	4945.1	4686.87	4486.65	4257.36	4704.14	3621.54	4378.31	3454.71	4479.02	3527.37	3697.33	5327.91	5216.08	4991.24	3732.43	4982.06	4722.09	4521.18	4566.87	5488.31	3440.34	5254.72	5308.12	5541.19	5378.37	5708.48	5345.83	5331.04	5782.04	6144.75	4944.17	4322.16	4628.52	4439.65	3982.92	4746.8	5017.16	4945.18	4948.76	5445.27	4151.63	5012.14	4102.14
	88	4741.58	4833.71	4871.6	4820.92	4639.3	4869.99	4623.49	4409.52	4180.9	4628.73	3578.96	4297.33	3423.06	4402.84	3487.4	3656.17	5239.17	5130.82	4914.8	3677.38	4912.72	4653.69	4452.8	4498.36	5433.3	3410.22	5164.52	5219.41	5450.17	5291.29	5625.14	5254.88	5247.77	5700.01	6097.14	4869.34	4253.22	4549.05	4356.65	3913.23	4653.88	4926.48	4856.16	4864.44	5341.04	4072.93	4932.78	4024.03
	89	4657.8	4767.08	4780.2	4751.51	4558.64	4797.74	4561.32	4332.14	4103.01	4553.87	3536.07	4213.05	3391.21	4327.47	3449	3617.46	5152.34	5045.57	4840.41	3624.71	4844.94	4585.64	4386.08	4429.87	5377.83	3380.23	5076.03	5132.26	5362.96	5206.45	5549.69	5167.03	5165.01	5616.12	6052.4	4794.64	4186.86	4470.68	4275.61	3846.11	4563.97	4837.01	4768.89	4776.3	5239.54	3998.66	4854.2	3948.44
	90	4570.5	4699.46	4689.76	4684.34	4476.17	4727.36	4499.82	4253.34	4021.36	4479.56	3493.04	4124.59	3359.83	4252.84	3413.02	3580.11	5067.48	4960.87	4766.96	3574.57	4777.62	4517.77	4319.69	4361.18	5320.5	3350.88	4989.11	5045.31	5276.66	5123.99	5478.44	5081.02	5082.06	5533.11	6006.88	4721.66	4122.21	4392.97	4196.68	3780.71	4472.98	4749.74	4683.36	4683.26	5140.66	3927.83	4777.07	3874.04
	91	4480.07	4633.53	4597.18	4618.31	4390.87	4657.59	4438.85	4171.95	3939.47	4406.66	3451.88	4032.66	3329.52	4179.24	3379.2	3542.59	4984.78	4877.77	4693.93	3523.64	4711.09	4450.88	4255.19	4294.5	5257.37	3322.54	4904.51	4959.27	5192.22	5040.44	5410.8	4996.2	4998.96	5450.03	5957.56	4648.86	4058.81	4315.96	4120.15	3717.66	4385.18	4664.62	4599.59	4587.75	5043.67	3860.08	4704.56	3798.22
	92	4383.98	4567.83	4502.5	4554.14	4296.42	4590.66	4377.43	4088.95	3853.66	4333.95	3411.9	3936.34	3296.96	4108.32	3346.29	3505.98	4904.86	4795.22	4620.46	3477.77	4645.17	4384.45	4190.69	4229.15	5188.64	3295.01	4821.72	4872.64	5107.93	4957.13	5345.66	4912.92	4916.42	5363.8	5903.48	4575.99	3997.02	4239.26	4045.2	3656.19	4298.68	4580.85	4517.38	4492.73	4945.48	3792.48	4633.94	3718.67
	93	4282.83	4503.21	4412.41	4489.42	4200.32	4523.46	4316.24	4002.83	3766.2	4263.26	3377.45	3837.3	3268.55	4039.96	3317.51	3469.82	4828.65	4712.76	4547.88	3427.4	4580.48	4320.67	4128.11	4168.9	5112.01	3270.06	4740.11	4784.73	5020.38	4872.48	5282.38	4833.14	4836.21	5277.4	5844.94	4502.43	3936.2	4163.58	3971.52	3596.54	4212.44	4499.08	4437.43	4397.91	4845.93	3730.2	4568.79	3641.28
	94	4180.21	4438.49	4321.14	4424.92	4099.47	4456.28	4254.16	3915.8	3677.99	4192.91	3343.82	3737.36	3239.09	3972.3	3290.45	3432.99	4753.05	4631.25	4474.86	3377.07	4516.07	4256.85	4065.76	4109.31	5031.71	3245.24	4659.32	4696.59	4932.68	4787.55	5219.91	4753.21	4756.07	5190.5	5782.99	4428.82	3875.63	4088.25	3898.75	3537.35	4127.59	4418.32	4357.92	4303.76	4745.83	3666.37	4506.96	3561.96
	95	4071.07	4375.99	4238.66	4356.9	4004.54	4386.21	4193.29	3818.9	3591.22	4125.66	3321.1	3637.67	3224.92	3908.87	3268.91	3396.71	4683.16	4548.1	4403.43	3317.91	4453.51	4197.62	4005.91	4060.62	4941.76	3226.68	4578.01	4607.17	4838.49	4697.74	5158.78	4679.84	4680.5	5100.74	5716.9	4351.62	3815.62	4013.43	3826.09	3480.17	4043.37	4340.22	4280.75	4210.57	4645.3	3612.18	4454.09	3488.22
[truncated: 24 more columns]

## Sheet: Figure 5c
Method name: FRET_KD (Modified)
Application: SparkControl				V3.1
Device: Spark				Serial number: 2010000261
Firmware:				LUM:V5.2.4|ABS:V4.3.2|ABS_MEX:V5.1.1|MTP:V14.2.11|FLUOR:V5.1.4|FLUOR_FP:V5.0.2|FLUOR_BOTTOM:V5.0.2|FLUOR_MEM:V5.1.1|FLUOR_MEX:V5.1.1|INJ:V3.1.1|PODI:V1.11.2
Date:				2022-04-07
Time:				10.46
System				OY2010068
User				UNIV\cbosetti21
Plate				[NUN384fb] - Thermo Fisher Scientific-Nunclon 384 Flat Black Cat. No.: 164564/164571/264556/262260/460435/460518
Lid lifter				No lid
Humidity Cassette				No humidity cassette
Smooth mode				Not selected
List of actions in this measurement script:
Plate
	Fluorescence Top Reading					Label 1
	Fluorescence Top Reading					Label 2
	Fluorescence Top Reading					Label 3
Name				NUN384fb
Plate layout
Plate area				A1-P24
Mode	Fluorescence Top Reading
Name	Label 1
Excitation				Monochromator
Excitation wavelength [nm]				430
Excitation bandwidth [nm]				5
Emission				Monochromator
Emission wavelength [nm]				477
Emission bandwidth [nm]				5
Gain Manual				130
Mirror				50% Mirror
Number of flashes				50
Integration time [µs]				40
Lag time [µs]				0
Settle time [ms]				10
Z-Position [μm]				20104
Z-Position mode				Manual
Part of Plate				A1-P24
Start Time				2022-04-07 10.35.30
Temperature [°C]				23.7
<>	1	2	3	4	5	6	7	8	9	10	11	12	13	14	15	16	17	18	19	20	21	22	23	24
A	1132	1209	1227	1158	1142	1224	1430	1482	1558	1550	1498	1603	688	692	666	687	749	758	1173	1086	1223	1233	1249	1204
B	1525	1417	1414	1306	1305	1309	1578	1626	1530	1510	1514	1506	1285	1020	869	821	825	775	1356	1293	1300	1367	1336	1256
C	1163	1174	1280	1255	1204	1257	1536	1593	1545	1520	1533	1608	729	697	722	704	738	722	1232	1285	1276	1276	1260	1213
D	1622	1347	1324	1318	1355	1251	1531	1568	1610	1526	1471	1492	1303	915	905	845	792	779	1329	1251	1310	1337	1297	1303
E	1184	1176	1204	1201	1276	1258	1542	1515	1545	1572	1593	1546	748	772	731	776	730	757	1310	1256	1302	1267	1258	1289
F	1222	1276	1292	1255	1299	1244	1465	1486	1515	1531	1461	1557	777	790	762	761	740	730	1288	1287	1305	1294	1287	1302
G	1196	1206	1245	1218	1286	1233	1532	1599	1486	1442	1256	1553	710	714	750	751	751	748	1283	1316	1268	1331	1285	1241
H	1238	1226	1265	1268	1222	1226	1514	1538	1575	1521	1509	1412	741	724	768	782	739	731	1321	1381	1281	1339	1262	1281
I	1205	1243	1239	1312	1307	1282	1608	1529	1559	1523	1467	1438	726	735	746	738	798	760	1280	1302	1202	1305	1258	1348
J	1201	1215	1282	1272	1251	1157	1533	1543	1543	1446	1463	1441	756	750	728	722	735	701	1299	1239	1256	1313	1272	1206
K	1273	1302	1277	1234	1277	1273	1493	1569	1504	1541	1463	1509	793	745	739	776	780	780	1250	1352	1190	1321	1252	1236
L	1215	1264	1296	1237	1219	1214	1490	1562	1501	1522	1464	1518	758	727	754	750	756	698	1210	1297	1314	1276	1308	1286
M	1289	1322	1410	1439	1601	10	1568	1579	1474	1528	1484	10	803	859	874	1034	1305	14	1312	1279	1325	1341	1248	11
N	1215	1182	1199	1231	1224	11	1497	1514	1499	1446	1456	12	682	712	653	664	693	12	1290	1251	1237	1230	1250	12
O	1265	1313	1360	1472	1589	12	1513	1501	1482	1551	1495	13	797	853	854	997	1324	14	1235	1299	1302	1306	1320	9
P	1184	1206	1249	1210	1197	11	1421	1417	1435	1415	1446	11	760	764	716	704	690	14	1229	1259	1199	1204	1245	12
End Time				2022-04-07 10.39.13
Mode	Fluorescence Top Reading
Name	Label 2
Excitation				Monochromator
Excitation wavelength [nm]				430
Excitation bandwidth [nm]				5
Emission				Monochromator
Emission wavelength [nm]				527
Emission bandwidth [nm]				5
Gain Manual				130
Mirror				50% Mirror
Number of flashes				50
Integration time [µs]				40
Lag time [µs]				0
Settle time [ms]				10
Z-Position [μm]				20104
Z-Position mode Label 1				Same as
Part of Plate				A1-P24
Start Time				2022-04-07 10.39.18
Temperature [°C]				24
<>	1	2	3	4	5	6	7	8	9	10	11	12	13	14	15	16	17	18	19	20	21	22	23	24
A	3948	3693	3449	3064	2688	2538	3269	3032	2811	2642	2292	2127	4393	3950	3593	3373	3228	2917	3304	2786	2720	2415	2159	1858
B	713	916	1088	1203	1284	1414	722	829	846	921	965	1048	597	1007	1319	1421	1577	1623	624	679	738	831	870	880
C	3885	3658	3460	3241	2905	2613	3455	3187	2796	2548	2278	2161	4445	4033	3754	3415	2984	2805	3301	3072	2683	2483	2118	1880
D	750	879	1073	1230	1364	1348	717	803	890	933	933	1021	621	939	1317	1453	1522	1612	636	623	723	829	851	971
E	2199	2130	2119	1989	2006	1894	1772	1658	1621	1601	1543	1474	2554	2527	2267	2374	2123	2149	1664	1587	1372	1396	1365	1348
F	1453	1560	1703	1753	1875	1909	1093	1164	1242	1335	1337	1449	1685	1849	1863	2012	2068	2028	984	1071	1167	1210	1259	1346
G	2210	2154	2101	2022	2045	1862	1785	1755	1414	1490	1344	1480	2509	2327	2212	2226	2214	2068	1691	1610	1375	1507	1418	1267
H	1457	1539	1626	1722	1749	1873	1093	1182	1288	1312	1220	1352	1559	1718	1870	2024	2039	2142	1036	1115	1134	1241	1223	1338
I	1756	1717	1640	1633	1480	1369	1470	1341	1247	1191	1091	994	2030	1942	1898	1777	1762	1622	1237	1156	1111	1089	977	976
J	1949	2030	2107	2266	2298	2513	1502	1586	1647	1642	1750	1972	2207	2322	2311	2402	2471	2826	1392	1409	1517	1607	1634	1833
K	1885	1782	1692	1541	1485	1354	1353	1326	1217	1195	1080	1038	2182	1925	1834	1802	1753	1630	1220	1218	1081	1035	986	901
L	1969	2093	2183	2194	2238	2493	1459	1598	1614	1694	1696	2074	2254	2222	2470	2483	2575	2732	1368	1429	1586	1623	1676	1923
M	1309	1245	1112	905	760	2	1036	925	841	765	715	2	1577	1479	1265	1032	621	2	858	814	775	688	618	2
N	2912	3131	3525	3825	4119	1	2290	2539	2780	3033	3350	1	3048	3481	3649	3951	4232	2	2226	2388	2749	2961	3274	2
O	1280	1192	1072	937	742	2	959	896	839	796	691	2	1540	1461	1215	1002	627	3	836	811	736	664	616	2
P	2828	3121	3485	3785	3994	2	2223	2422	2631	2942	3288	3	3274	3611	3702	3911	4275	3	2026	2375	2601	2841	3160	4
End Time				2022-04-07 10.43.01
Mode	Fluorescence Top Reading
Name	Label 3
Excitation				Monochromator
Excitation wavelength [nm]				477
Excitation bandwidth [nm]				5
Emission				Monochromator
Emission wavelength [nm]				527
Emission bandwidth [nm]				5
Gain Manual				130
Mirror				50% Mirror
Number of flashes				50
Integration time [µs]				40
Lag time [µs]				0
Settle time [ms]				10
Z-Position [μm]				20104
Z-Position mode Label 1				Same as
Part of Plate				A1-P24
Start Time				2022-04-07 10.43.06
Temperature [°C]				23.7
<>	1	2	3	4	5	6	7	8	9	10	11	12	13	14	15	16	17	18	19	20	21	22	23	24
A	51934	47633	42457	37313	30551	26889	44579	39980	36642	32768	27103	23570	54155	47569	41308	37025	33641	27657	47677	39172	37049	31685	27576	22216
B	81	1384	2743	4055	5384	6806	77	1268	2294	3409	4571	5783	73	1393	2785	4008	5589	6811	76	1229	2349	3682	4665	5683
C	51224	47026	42071	38669	32161	27375	46703	42239	36087	31682	27570	24252	54936	47339	42581	36671	31484	26737	46162	42584	36061	32619	27323	22420
D	88	1352	2646	4112	5578	6633	87	1200	2435	3516	4465	5614	66	1401	2808	4209	5448	6654	80	1226	2346	3677	4624	5840
E	20929	19282	18754	17143	16758	15076	18629	17064	15546	15229	14040	12723	21924	20748	17552	18018	15833	14917	18799	17200	13942	14464	13538	12655
F	8031	9356	11053	12355	14066	14964	6823	7966	9096	10297	11311	12724	8095	9558	10777	12442	13757	14272	6975	8103	9473	10242	11510	12814
G	21143	19734	18604	17558	16715	14745	18498	17597	12106	14185	13454	12978	21231	19634	16749	17380	16128	14721	18961	17892	14274	15517	13799	12210
H	8044	9200	10571	12420	13369	14795	6809	8019	9448	10519	9011	12219	7603	9453	10938	12724	13369	14772	7043	8332	9465	10788	11261	12603
I	13158	12064	10714	9928	8253	6784	12172	10472	9440	8240	6979	5610	13410	11961	10845	9370	8313	6768	11505	10249	9069	8308	6807	6121
J	15837	17234	18916	21104	22047	26254	13875	14639	16201	16681	18384	22623	16459	17763	18658	19886	21467	26998	14129	14390	16005	17335	18287	22196
K	13848	12346	10902	9342	8250	6710	11395	10599	9247	8207	6844	5949	14390	11902	10748	9604	8138	6774	11290	10542	8839	8012	6857	5617
L	15950	17767	19369	20193	21554	26651	13654	15259	15961	17513	18053	23727	16391	17324	19796	20670	22392	26413	14307	14779	16976	17307	18833	23095
M	5371	4054	2783	1431	95	1	4771	3554	2308	1261	85	2	5533	4212	2805	1458	73	2	4760	3490	2429	1263	64	1
N	32292	37342	43987	49394	55227	1	27868	32327	36594	41302	46736	2	32163	38112	42661	47717	52991	1	29016	31685	37408	40749	46019	1
O	5217	4110	2740	1428	82	0	4687	3449	2349	1275	77	1	5460	4255	2781	1386	69	1	4551	3547	2370	1217	80	1
P	32313	37181	43123	49197	52850	2	27113	31171	34837	40048	45541	2	33882	40001	43892	47256	53248	1	26430	31644	35666	39473	44551	2
End Time				2022-04-07 10.46.49
TNKS1 ARC5 + YFP peptide
Ex 430		YFP nM
Em 477		4000	3600	3200	2800	2400	2000	1600	1500	1400	1300	1200	1100	1000	900	800	700	600	500	400	300	200	100	0	Buffer
		688	692	666	687	749	758	748	772	731	776	730	757	740	761	762	790	777	775	825	821	869	1020	1285	14
		729	697	722	704	738	722	710	714	750	751	751	748	739	782	768	724	741	779	792	845	905	915	1303	12
		693	704	716	764	760	698	735	722	728	750	756	730	726	735	746	738	798	760	803	859	874	1034	1305	14
		690	664	653	712	682	701	756	750	754	727	758	731	793	724	739	776	780	780	797	853	854	997	1324	14
Ex 430		YFP nM
Em 527		4000	3600	3200	2800	2400	2000	1600	1500	1400	1300	1200	1100	1000	900	800	700	600	500	400	300	200	100	0	Buffer
		4393	3950	3593	3373	3228	2917	2554	2527	2267	2374	2123	2149	2068	2012	1863	1849	1685	1623	1577	1421	1319	1007	597	2
		4445	4033	3754	3415	2984	2805	2509	2327	2212	2226	2214	2068	2039	2024	1870	1718	1559	1612	1522	1453	1317	939	621	2
		4232	3911	3702	3611	3274	2732	2471	2402	2311	2322	2207	2028	2030	1942	1898	1777	1762	1622	1577	1479	1265	1032	621	3
		4275	3951	3649	3481	3048	2826	2575	2483	2470	2222	2254	2142	2182	1718	1834	1802	1753	1630	1540	1461	1215	1002	627	3
Ex 477		YFP nM
Em 527		4000	3600	3200	2800	2400	2000	1600	1500	1400	1300	1200	1100	1000	900	800	700	600	500	400	300	200	100	0	Buffer
		54155	47569	41308	37025	33641	27657	21924	20748	17552	18018	15833	14917	13757	12442	10777	9558	8095	6811	5589	4008	2785	1393	73	2
		54936	47339	42581	36671	31484	26737	21231	19634	16749	17380	16128	14721	13369	12724	10938	9453	7603	6654	5448	4209	2808	1401	66	1
		52991	47256	43892	40001	33882	26413	21467	19886	18658	17763	16459	14272	13410	11961	10845	9370	8313	6768	5533	4212	2805	1458	73	1
		53248	47717	42661	38112	32163	26998	22392	20670	19796	17324	16391	14772	14390	9453	10748	9604	8138	6774	5460	4255	2781	1386	69	1
TNKS1 ARC5 + YFP
Ex 430		YFP nM
Em 477		4000	3600	3200	2800	2400	2000	1600	1500	1400	1300	1200	1100	1000	900	800	700	600	500	400	300	200	100	0	Buffer
		1173	1086	1223	1233	1249	1204	1310	1256	1302	1267	1258	1289	1287	1294	1305	1287	1288	1256	1336	1367	1300	1293	1356	11
		1232	1285	1276	1276	1260	1213	1283	1316	1268	1331	1285	1241	1262	1339	1281	1381	1321	1303	1297	1337	1310	1251	1329	12
		1250	1204	1199	1259	1229	1286	1272	1313	1256	1239	1299	1302	1280	1302	1202	1305	1258	1348	1312	1279	1325	1341	1248	9
		1245	1230	1237	1251	1290	1206	1308	1276	1314	1297	1210	1281	1250	1381	1190	1321	1252	1236	1235	1299	1302	1306	1320	12
Ex 430		YFP nM
Em 527		4000	3600	3200	2800	2400	2000	1600	1500	1400	1300	1200	1100	1000	900	800	700	600	500	400	300	200	100	0	Buffer
		3304	2786	2720	2415	2159	1858	1664	1587	1372	1396	1365	1348	1259	1210	1167	1071	984	880	870	831	738	679	624	2
		3301	3072	2683	2483	2118	1880	1691	1610	1375	1507	1418	1267	1223	1241	1134	1115	1036	971	851	829	723	623	636	2
		3274	2841	2601	2375	2026	1923	1634	1607	1517	1409	1392	1346	1237	1156	1111	1089	977	976	858	814	775	688	618	2
		3160	2961	2749	2388	2226	1833	1676	1623	1586	1429	1368	1338	1220	1115	1081	1035	986	901	836	811	736	664	616	4
Ex 477		YFP nM
Em 527		4000	3600	3200	2800	2400	2000	1600	1500	1400	1300	1200	1100	1000	900	800	700	600	500	400	300	200	100	0	Buffer
		47677	39172	37049	31685	27576	22216	18799	17200	13942	14464	13538	12655	11510	10242	9473	8103	6975	5683	4665	3682	2349	1229	76	1
		46162	42584	36061	32619	27323	22420	18961	17892	14274	15517	13799	12210	11261	10788	9465	8332	7043	5840	4624	3677	2346	1226	80	1
		46019	39473	35666	31644	26430	23095	18287	17335	16005	14390	14129	12814	11505	10249	9069	8308	6807	6121	4760	3490	2429	1263	64	1
		44551	40749	37408	31685	29016	22196	18833	17307	16976	14779	14307	12603	11290	8332	8839	8012	6857	5617	4551	3547	2370	1217	80	2
AqTNKS ARC5 + YFP peptide
Ex 430		YFP nM
Em 477		4000	3600	3200	2800	2400	2000	1600	1500	1400	1300	1200	1100	1000	900	800	700	600	500	400	300	200	100	0	Buffer
		1132	1209	1227	1158	1142	1224	1184	1176	1204	1201	1276	1258	1299	1255	1292	1276	1222	1309	1305	1306	1414	1417	1525	10
		1163	1174	1280	1255	1204	1257	1196	1206	1245	1218	1286	1233	1222	1268	1265	1226	1238	1251	1355	1318	1324	1347	1622	11
		1224	1210	1249	1206	1184	1214	1251	1272	1282	1215	1201	1244	1205	1243	1239	1312	1307	1282	1289	1322	1410	1439	1601	12
		1197	1231	1199	1182	1215	1157	1219	1237	1296	1264	1215	1226	1273	1226	1277	1234	1277	1273	1265	1313	1360	1472	1589	11
Ex 430		YFP nM
Em 527		4000	3600	3200	2800	2400	2000	1600	1500	1400	1300	1200	1100	1000	900	800	700	600	500	400	300	200	100	0	Buffer
		3948	3693	3449	3064	2688	2538	2199	2130	2119	1989	2006	1894	1875	1753	1703	1560	1453	1414	1284	1203	1088	916	713	2
		3885	3658	3460	3241	2905	2613	2210	2154	2101	2022	2045	1862	1749	1722	1626	1539	1457	1348	1364	1230	1073	879	750	1
		4119	3785	3485	3121	2828	2493	2298	2266	2107	2030	1949	1909	1756	1717	1640	1633	1480	1369	1309	1245	1112	905	760	2
		3994	3825	3525	3131	2912	2513	2238	2194	2183	2093	1969	1873	1885	1539	1692	1541	1485	1354	1280	1192	1072	937	742	2
Ex 477		YFP nM
Em 527		4000	3600	3200	2800	2400	2000	1600	1500	1400	1300	1200	1100	1000	900	800	700	600	500	400	300	200	100	0	Buffer
		51934	47633	42457	37313	30551	26889	20929	19282	18754	17143	16758	15076	14066	12355	11053	9356	8031	6806	5384	4055	2743	1384	81	1
		51224	47026	42071	38669	32161	27375	21143	19734	18604	17558	16715	14745	13369	12420	10571	9200	8044	6633	5578	4112	2646	1352	88	1
		55227	49197	43123	37181	32313	26651	22047	21104	18916	17234	15837	14964	13158	12064	10714	9928	8253	6784	5371	4054	2783	1431	95	0
		52850	49394	43987	37342	32292	26254	21554	20193	19369	17767	15950	14795	13848	9200	10902	9342	8250	6710	5217	4110	2740	1428	82	2
AqTNKS ARC5 + YFP
Ex 430		YFP nM
Em 477		4000	3600	3200	2800	2400	2000	1600	1500	1400	1300	1200	1100	1000	900	800	700	600	500	400	300	200	100	0	Buffer
		1430	1482	1558	1550	1498	1603	1542	1515	1545	1572	1593	1546	1461	1531	1515	1486	1465	1506	1514	1510	1530	1626	1578	10
		1536	1593	1545	1520	1533	1608	1532	1599	1486	1442	1256	1553	1509	1521	1575	1538	1514	1492	1471	1526	1610	1568	1531	12
		1456	1415	1435	1417	1421	1518	1463	1446	1543	1543	1533	1557	1608	1529	1559	1523	1467	1438	1568	1579	1474	1528	1484	13
		1446	1446	1499	1514	1497	1441	1464	1522	1501	1562	1490	1412	1493	1538	1504	1541	1463	1509	1513	1501	1482	1551	1495	11
Ex 430		YFP nM
Em 527		4000	3600	3200	2800	2400	2000	1600	1500	1400	1300	1200	1100	1000	900	800	700	600	500	400	300	200	100	0	Buffer
		3269	3032	2811	2642	2292	2127	1772	1658	1621	1601	1543	1474	1337	1335	1242	1164	1093	1048	965	921	846	829	722	2
		3455	3187	2796	2548	2278	2161	1785	1755	1414	1490	1344	1480	1220	1312	1288	1182	1093	1021	933	933	890	803	717	1
		3350	2942	2631	2422	2223	2074	1750	1642	1647	1586	1502	1449	1470	1341	1247	1191	1091	994	1036	925	841	765	715	2
		3288	3033	2780	2539	2290	1972	1696	1694	1614	1598	1459	1352	1353	1182	1217	1195	1080	1038	959	896	839	796	691	3
Ex 477		YFP nM
Em 527		4000	3600	3200	2800	2400	2000	1600	1500	1400	1300	1200	1100	1000	900	800	700	600	500	400	300	200	100	0	Buffer
		44579	39980	36642	32768	27103	23570	18629	17064	15546	15229	14040	12723	11311	10297	9096	7966	6823	5783	4571	3409	2294	1268	77	2
		46703	42239	36087	31682	27570	24252	18498	17597	12106	14185	13454	12978	9011	10519	9448	8019	6809	5614	4465	3516	2435	1200	87	2
		46736	40048	34837	31171	27113	23727	18384	16681	16201	14639	13875	12724	12172	10472	9440	8240	6979	5610	4771	3554	2308	1261	85	1
		45541	41302	36594	32327	27868	22623	18053	17513	15961	15259	13654	12219	11395	8019	9247	8207	6844	5949	4687	3449	2349	1275	77	2
